# Supplementary material for: Advancing material property prediction: using physics-informed machine learning models for viscosity
Source: J Cheminform. 2024 Mar 14;16:31. doi: 10.1186/s13321-024-00820-5 (PMC10938832; doi:10.1186/s13321-024-00820-5)
Supplement: Supplementary file 2 — Additional file 2. Viscosity dataset used for generating ML models. [file 13321_2024_820_MOESM2_ESM.csv]

Index	Name	CANON_SMILES	Temperature (K)	Inverse temperature (1/K)	Viscosity (cP)	log(Viscosity)	MD_density	MD_FV	MD_Rg	MD_SP_E	MD_SP_V	MD_SP	MD_HV	MD_RMSD	Reference
0	1,2-acetylene dibromide	Br/C=C\Br	274.01	0.003649502	1.217	0.085290578	2.425890949	0.01	27.67829703	8.026725445	20.68356027	22.18647444	9.557832129	38.54219802	WE Wasburn. International critical tables of numerical data, physics, chemistry and technology. 1st electronic edition. Knovel: Norwich, NY, 2003.
1	1,2-acetylene dibromide	Br/C=C\Br	284.1	0.003519887	1.07	0.029383778	2.407716546	0.02	27.75369307	7.92964986	20.47253169	21.95462645	9.457105219	38.67943564	WE Wasburn. International critical tables of numerical data, physics, chemistry and technology. 1st electronic edition. Knovel: Norwich, NY, 2003.
2	1,2-acetylene dibromide	Br/C=C\Br	293.08	0.003412038	0.96	-0.017728767	2.39606185	0.02	27.80068317	7.84917128	20.32650237	21.78940217	9.384215224	38.6869901	WE Wasburn. International critical tables of numerical data, physics, chemistry and technology. 1st electronic edition. Knovel: Norwich, NY, 2003.
3	1,2-acetylene dibromide	Br/C=C\Br	303.29	0.003297174	0.859	-0.066006836	2.358438022	0.03	27.94516832	7.688118235	19.96158207	21.39098014	9.22089203	38.81454455	WE Wasburn. International critical tables of numerical data, physics, chemistry and technology. 1st electronic edition. Knovel: Norwich, NY, 2003.
4	1,2-acetylene dibromide	Br/C=C\Br	312.64	0.003198567	0.782	-0.106793247	2.341529318	0.03	28.01267327	7.60245329	19.77619223	21.18718333	9.13709721	38.9390198	WE Wasburn. International critical tables of numerical data, physics, chemistry and technology. 1st electronic edition. Knovel: Norwich, NY, 2003.
5	1,2-acetylene dibromide	Br/C=C\Br	320.95	0.00311575	0.722	-0.141462802	2.31423429	0.05	28.11849505	7.476985027	19.50317689	20.88735603	9.011911423	39.13047525	WE Wasburn. International critical tables of numerical data, physics, chemistry and technology. 1st electronic edition. Knovel: Norwich, NY, 2003.
6	1,2-acetylene dibromide	Br/C=C\Br	331.11	0.003020144	0.659	-0.181114585	2.286372756	0.08	28.23384158	7.360515573	19.21569872	20.57724267	8.884324132	39.2939604	WE Wasburn. International critical tables of numerical data, physics, chemistry and technology. 1st electronic edition. Knovel: Norwich, NY, 2003.
7	1,2-acetylene dibromide	Br/C=C\Br	340.34	0.002938238	0.61	-0.214670165	2.263245876	0.14	28.33391089	7.250039556	18.97980027	20.31743337	8.778201686	39.41151485	WE Wasburn. International critical tables of numerical data, physics, chemistry and technology. 1st electronic edition. Knovel: Norwich, NY, 2003.
8	1,2-acetylene dibromide	Br/C=C\Br	349.87	0.002858204	0.565	-0.247951552	2.242236995	0.12	28.41785149	7.143957991	18.76095945	20.07516502	8.679186105	39.46211881	WE Wasburn. International critical tables of numerical data, physics, chemistry and technology. 1st electronic edition. Knovel: Norwich, NY, 2003.
9	1,2-acetylene dibromide	Br/C=C\Br	359.1	0.00278474	0.525	-0.279840697	2.209791431	0.18	28.55424752	7.019923531	18.45039855	19.74080863	8.547145738	39.70812871	WE Wasburn. International critical tables of numerical data, physics, chemistry and technology. 1st electronic edition. Knovel: Norwich, NY, 2003.
10	1,2-acetylene dibromide	Br/C=C\Br	370.25	0.002700878	0.483	-0.316052869	2.195326858	0.21	28.61671287	6.936927854	18.2798112	19.55185672	8.47070236	39.85850495	WE Wasburn. International critical tables of numerical data, physics, chemistry and technology. 1st electronic edition. Knovel: Norwich, NY, 2003.
11	1,2-acetylene dibromide	Br/C=C\Br	378.87	0.002639428	0.454	-0.342944147	2.158273596	0.33	28.78339604	6.785375209	17.92354309	19.16500357	8.31235827	40.0560099	WE Wasburn. International critical tables of numerical data, physics, chemistry and technology. 1st electronic edition. Knovel: Norwich, NY, 2003.
12	bromine	BrBr	268.85	0.003719546	1.311	0.117602692	3.136035019	0.02	34.84444554	0.0	21.27571014	21.27571014	6.047597321	48.794	WE Wasburn. International critical tables of numerical data, physics, chemistry and technology. 1st electronic edition. Knovel: Norwich, NY, 2003.
13	bromine	BrBr	270.55	0.003696174	1.287	0.109578547	3.118727245	0.03	34.90539604	0.0	21.15832737	21.15832737	6.020567303	48.84848515	WE Wasburn. International critical tables of numerical data, physics, chemistry and technology. 1st electronic edition. Knovel: Norwich, NY, 2003.
14	bromine	BrBr	278.05	0.003596475	1.164	0.06595298	3.099219691	0.03	34.98653465	0.0	20.9872742	20.9872742	5.981132299	48.99178218	WE Wasburn. International critical tables of numerical data, physics, chemistry and technology. 1st electronic edition. Knovel: Norwich, NY, 2003.
15	bromine	BrBr	280.15	0.003569516	1.136	0.055378331	3.077714888	0.04	35.06187129	0.0	20.83200383	20.83200383	5.942649068	49.10422772	WE Wasburn. International critical tables of numerical data, physics, chemistry and technology. 1st electronic edition. Knovel: Norwich, NY, 2003.
16	bromine	BrBr	285.75	0.003499563	1.071	0.029789471	3.06161742	0.06	35.12588119	0.0	20.69599102	20.69599103	5.911628148	49.17743564	WE Wasburn. International critical tables of numerical data, physics, chemistry and technology. 1st electronic edition. Knovel: Norwich, NY, 2003.
17	bromine	BrBr	286.75	0.003487358	1.058	0.024485668	3.058397864	0.05	35.14417822	0.0	20.66678422	20.66678422	5.904152962	49.19974257	WE Wasburn. International critical tables of numerical data, physics, chemistry and technology. 1st electronic edition. Knovel: Norwich, NY, 2003.
18	bromine	BrBr	292.25	0.003421728	1.003	0.001300933	3.032482092	0.06	35.2399505	0.0	20.47123175	20.47123175	5.859340175	49.31067327	WE Wasburn. International critical tables of numerical data, physics, chemistry and technology. 1st electronic edition. Knovel: Norwich, NY, 2003.
19	bromine	BrBr	300.15	0.003331667	0.925	-0.033858267	3.020654589	0.07	35.28506931	0.0	20.34980333	20.34980333	5.833028939	49.41512871	WE Wasburn. International critical tables of numerical data, physics, chemistry and technology. 1st electronic edition. Knovel: Norwich, NY, 2003.
20	bromine	BrBr	304.55	0.003283533	0.901	-0.045275209	2.986320484	0.07	35.41846535	0.0	20.10307473	20.10307472	5.774314968	49.60030693	WE Wasburn. International critical tables of numerical data, physics, chemistry and technology. 1st electronic edition. Knovel: Norwich, NY, 2003.
21	bromoform	BrC(Br)Br	279.55	0.003577178	2.381	0.376759395	3.072450219	0.01	30.11989109	3.191887629	21.75008618	21.98309293	10.05673383	41.91687129	WE Wasburn. International critical tables of numerical data, physics, chemistry and technology. 1st electronic edition. Knovel: Norwich, NY, 2003.
22	bromoform	BrC(Br)Br	283.15	0.003531697	2.217	0.345765693	3.05142575	0.02	30.1820297	3.144131473	21.57466604	21.80263163	9.972928424	42.0859901	WE Wasburn. International critical tables of numerical data, physics, chemistry and technology. 1st electronic edition. Knovel: Norwich, NY, 2003.
23	Tribromomethane	BrC(Br)Br	288.15	0.003470415	2.152	0.332842267	3.040924115	0.02	30.21936634	3.128102747	21.48395484	21.71055474	9.935777347	42.05788119	A Dean John et al. Lange's handbook of chemistry. In Universitas Of Tennese Knoxville, Fifthenth Edition, Mc. Graw Hill Inc, New York. Conference, 1999.
24	Tribromomethane	BrC(Br)Br	303.15	0.003298697	1.741	0.240798771	2.998147182	0.02	30.36277228	3.013255484	21.09258676	21.30682211	9.749255364	42.30789109	A Dean John et al. Lange's handbook of chemistry. In Universitas Of Tennese Knoxville, Fifthenth Edition, Mc. Graw Hill Inc, New York. Conference, 1999.
25	bromoform	BrC(Br)Br	349.65	0.002860003	1.009	0.003891166	2.857016106	0.11	30.85715842	2.718460179	19.88163386	20.06671651	9.208686813	42.9879604	WE Wasburn. International critical tables of numerical data, physics, chemistry and technology. 1st electronic edition. Knovel: Norwich, NY, 2003.
26	1,1,2,2-Tetrabromoethane	BrC(Br)C(Br)Br	284.15	0.003519268	13.5	1.130333768	3.126439346	0.0	28.41661386	6.317608189	22.11793393	23.00257655	14.54674489	37.45288119	A Dean John et al. Lange's handbook of chemistry. In Universitas Of Tennese Knoxville, Fifthenth Edition, Mc. Graw Hill Inc, New York. Conference, 1999.
27	1,1,2,2-Tetrabromoethane	BrC(Br)C(Br)Br	293.15	0.003411223	9.797	0.991093108	3.115693013	0.0	28.45158416	6.261006865	21.99257757	22.86648261	14.44732854	38.47331683	A Dean John et al. Lange's handbook of chemistry. In Universitas Of Tennese Knoxville, Fifthenth Edition, Mc. Graw Hill Inc, New York. Conference, 1999.
28	Methylene bromide (Dibromomethane)	BrCBr	288.15	0.003470415	1.09	0.037426498	2.621157489	0.01	28.03176238	10.06376182	20.70957575	23.02536497	8.97658323	39.04290099	Dabir S Viswanath, Tushar K Ghosh, Dasika HL Prasad, Nidamarty VK Dutt, Kalipatnapu Y Rani, Dabir S Viswanath, Tushar K Ghosh, Dasika HL Prasad, Nidamarty VK Dutt, and Kalipatnapu Y Rani. Correlations and estimation of pure liquid viscosity.Viscosity of Liquids: Theory, Estimation, Experiment, and Data, pages 135-405, 2007.
29	ethylene bromide	BrCCBr	282.64	0.00353807	2.053	0.312388949	2.307177187	0.01	25.65905941	9.109102998	20.48432655	22.41849577	10.34298258	35.67524752	WE Wasburn. International critical tables of numerical data, physics, chemistry and technology. 1st electronic edition. Knovel: Norwich, NY, 2003.
30	ethylene bromide	BrCCBr	293.78	0.003403908	1.698	0.229937686	2.276374611	0.02	25.7770396	8.948654101	20.15264045	22.05023071	10.17444741	35.77365347	WE Wasburn. International critical tables of numerical data, physics, chemistry and technology. 1st electronic edition. Knovel: Norwich, NY, 2003.
31	ethylene bromide	BrCCBr	304.36	0.003285583	1.445	0.159867847	2.250229202	0.02	25.87837624	8.84698652	19.86449274	21.74561017	10.04068392	35.89620792	WE Wasburn. International critical tables of numerical data, physics, chemistry and technology. 1st electronic edition. Knovel: Norwich, NY, 2003.
32	1,2-Dibromoethane	BrCCBr	313.15	0.003193358	1.286	0.109240969	2.236702318	0.04	25.92786139	8.751473084	19.6998308	21.55643369	9.950776864	36.02185149	A Dean John et al. Lange's handbook of chemistry. In Universitas Of Tennese Knoxville, Fifthenth Edition, Mc. Graw Hill Inc, New York. Conference, 1999.
33	ethylene bromide	BrCCBr	314.79	0.003176721	1.252	0.097604329	2.220747805	0.04	25.99091089	8.646355328	19.54436181	21.37167481	9.860694183	35.94778218	WE Wasburn. International critical tables of numerical data, physics, chemistry and technology. 1st electronic edition. Knovel: Norwich, NY, 2003.
34	ethylene bromide	BrCCBr	324.96	0.003077302	1.099	0.040997692	2.199099436	0.06	26.07246535	8.566007997	19.30298922	21.11841019	9.752085464	36.24669307	WE Wasburn. International critical tables of numerical data, physics, chemistry and technology. 1st electronic edition. Knovel: Norwich, NY, 2003.
35	ethylene bromide	BrCCBr	336.02	0.002976013	0.967	-0.014573526	2.177635313	0.08	26.15869307	8.424043018	19.06055692	20.83929499	9.62234758	36.28581188	WE Wasburn. International critical tables of numerical data, physics, chemistry and technology. 1st electronic edition. Knovel: Norwich, NY, 2003.
36	ethylene bromide	BrCCBr	346.63	0.002884921	0.862	-0.064492734	2.144365805	0.12	26.2970297	8.275898497	18.70782488	20.45680355	9.451623484	36.50376238	WE Wasburn. International critical tables of numerical data, physics, chemistry and technology. 1st electronic edition. Knovel: Norwich, NY, 2003.
37	ethylene bromide	BrCCBr	359.12	0.002784585	0.762	-0.118045029	2.119993816	0.14	26.39366337	8.158662028	18.44224647	20.16647203	9.327369884	36.54831683	WE Wasburn. International critical tables of numerical data, physics, chemistry and technology. 1st electronic edition. Knovel: Norwich, NY, 2003.
38	ethylene bromide	BrCCBr	368.96	0.002710321	0.694	-0.15864053	2.092680116	0.15	26.50787129	8.042841502	18.15010741	19.85249215	9.189744954	36.83609901	WE Wasburn. International critical tables of numerical data, physics, chemistry and technology. 1st electronic edition. Knovel: Norwich, NY, 2003.
39	ethylene bromide	BrCCBr	378.86	0.002639497	0.634	-0.197910742	2.073852109	0.17	26.59232673	7.943127701	17.93963357	19.61969121	9.087245307	36.92170297	WE Wasburn. International critical tables of numerical data, physics, chemistry and technology. 1st electronic edition. Knovel: Norwich, NY, 2003.
40	ethylene bromide	BrCCBr	390.16	0.002563051	0.577	-0.238824187	2.055209145	0.24	26.671	7.84599447	17.72520369	19.38424199	8.984662759	37.04081188	WE Wasburn. International critical tables of numerical data, physics, chemistry and technology. 1st electronic edition. Knovel: Norwich, NY, 2003.
41	ethylene bromide	BrCCBr	399.86	0.002500875	0.532	-0.274088368	2.032641586	0.23	26.77134653	7.741771353	17.49617194	19.13267184	8.881033079	37.21536634	WE Wasburn. International critical tables of numerical data, physics, chemistry and technology. 1st electronic edition. Knovel: Norwich, NY, 2003.
42	l,3-dibromopropane	BrCCCBr	298.15	0.003354016	1.797	0.254548077	2.046400099	0.02	24.61125743	8.758982388	19.60043517	21.46857996	11.46057922	34.0810396	WE Wasburn. International critical tables of numerical data, physics, chemistry and technology. 1st electronic edition. Knovel: Norwich, NY, 2003.
43	bromobenzene	Brc1ccccc1	273.25	0.003659652	1.573	0.196728723	1.590437174	0.03	23.90805941	7.171091672	20.12683602	21.36630116	11.31479878	33.09017822	WE Wasburn. International critical tables of numerical data, physics, chemistry and technology. 1st electronic edition. Knovel: Norwich, NY, 2003.
44	bromobenzene	Brc1ccccc1	279.05	0.003583587	1.445	0.159867847	1.58064682	0.02	23.95545545	7.08317312	19.97357041	21.19242639	11.21735131	33.19970297	WE Wasburn. International critical tables of numerical data, physics, chemistry and technology. 1st electronic edition. Knovel: Norwich, NY, 2003.
45	bromobenzene	Brc1ccccc1	283.25	0.00353045	1.332	0.124504225	1.575092088	0.02	23.98445545	7.032822561	19.87326654	21.08108579	11.15117181	33.20661386	WE Wasburn. International critical tables of numerical data, physics, chemistry and technology. 1st electronic edition. Knovel: Norwich, NY, 2003.
46	Bromobenzene	Brc1ccccc1	288.15	0.003470415	1.196	0.07773118	1.575109378	0.02	23.98643564	7.021121093	19.86123903	21.06583799	11.14547822	33.16374257	A Dean John et al. Lange's handbook of chemistry. In Universitas Of Tennese Knoxville, Fifthenth Edition, Mc. Graw Hill Inc, New York. Conference, 1999.
47	Bromo benzene	Brc1ccccc1	291.15	0.003434656	1.17	0.068185862	1.566395932	0.02	24.02362376	6.940624545	19.72982858	20.91516041	11.05870539	33.31030693	Dabir S Viswanath, Tushar K Ghosh, Dasika HL Prasad, Nidamarty VK Dutt, Kalipatnapu Y Rani, Dabir S Viswanath, Tushar K Ghosh, Dasika HL Prasad, Nidamarty VK Dutt, and Kalipatnapu Y Rani. Correlations and estimation of pure liquid viscosity.Viscosity of Liquids: Theory, Estimation, Experiment, and Data, pages 135-405, 2007.
48	bromobenzene	Brc1ccccc1	291.35	0.003432298	1.171	0.068556895	1.562207119	0.02	24.05407921	6.920560481	19.67703975	20.85869249	11.03054338	33.24717822	WE Wasburn. International critical tables of numerical data, physics, chemistry and technology. 1st electronic edition. Knovel: Norwich, NY, 2003.
49	Bromobenzene	Brc1ccccc1	293.15	0.003411223	1.124	0.050766311	1.560439427	0.03	24.06158416	6.901219011	19.63776056	20.81523703	11.00241856	33.2220297	Sunghwan Kim, Paul A Thiessen, Tiejun Cheng, Jian Zhang, Asta Gindulyte, and Evan E Bolton. Pug-view: programmatic access to chemical annotations integrated in pubchem. Journal of cheminformatics, 11(1):1-11, 2019.
50	bromobenzene	Brc1ccccc1	301.45	0.0033173	1.023	0.009875634	1.543759341	0.04	24.15379208	6.768405475	19.38315826	20.53102119	10.84582615	33.42448515	WE Wasburn. International critical tables of numerical data, physics, chemistry and technology. 1st electronic edition. Knovel: Norwich, NY, 2003.
51	Bromobenzene	Brc1ccccc1	303.15	0.003298697	0.985	-0.00656377	1.552739685	0.03	24.10631683	6.807594289	19.49701601	20.65144916	10.90980474	33.39581188	A Dean John et al. Lange's handbook of chemistry. In Universitas Of Tennese Knoxville, Fifthenth Edition, Mc. Graw Hill Inc, New York. Conference, 1999.
52	bromobenzene	Brc1ccccc1	316.75	0.003157064	0.842	-0.074687909	1.524745663	0.04	24.24709901	6.600444238	19.08058883	20.19009605	10.66231876	33.54361386	WE Wasburn. International critical tables of numerical data, physics, chemistry and technology. 1st electronic edition. Knovel: Norwich, NY, 2003.
53	bromobenzene	Brc1ccccc1	334.55	0.00298909	0.694	-0.15864053	1.502863091	0.09	24.36131683	6.389236674	18.72444582	19.78465476	10.43908404	33.71606931	WE Wasburn. International critical tables of numerical data, physics, chemistry and technology. 1st electronic edition. Knovel: Norwich, NY, 2003.
54	bromobenzene	Brc1ccccc1	344.35	0.002904022	0.626	-0.203425667	1.491227141	0.11	24.42271287	6.287798731	18.53538676	19.57297714	10.32516386	33.82556436	WE Wasburn. International critical tables of numerical data, physics, chemistry and technology. 1st electronic edition. Knovel: Norwich, NY, 2003.
55	bromobenzene	Brc1ccccc1	353.85	0.002826056	0.579	-0.237321436	1.470191496	0.14	24.54356436	6.129650146	18.22991279	19.23302959	10.14526639	34.05135644	WE Wasburn. International critical tables of numerical data, physics, chemistry and technology. 1st electronic edition. Knovel: Norwich, NY, 2003.
56	bromobenzene	Brc1ccccc1	364.15	0.002746121	0.526	-0.279014256	1.459267449	0.18	24.60383168	6.047315337	18.04630521	19.0327196	10.03929614	34.04151485	WE Wasburn. International critical tables of numerical data, physics, chemistry and technology. 1st electronic edition. Knovel: Norwich, NY, 2003.
57	bromobenzene	Brc1ccccc1	375.35	0.00266418	0.485	-0.314258261	1.452817076	0.15	24.63950495	5.971148946	17.92485082	18.89341548	9.966443387	34.1260099	WE Wasburn. International critical tables of numerical data, physics, chemistry and technology. 1st electronic edition. Knovel: Norwich, NY, 2003.
58	bromobenzene	Brc1ccccc1	384.85	0.002598415	0.445	-0.351639989	1.427271838	0.23	24.7890495	5.799766006	17.55255833	18.48611665	9.750053053	34.30209901	WE Wasburn. International critical tables of numerical data, physics, chemistry and technology. 1st electronic edition. Knovel: Norwich, NY, 2003.
59	bromobenzene	Brc1ccccc1	394.85	0.002532607	0.417	-0.379863945	1.416298442	0.29	24.8550396	5.715371065	17.38608801	18.3015893	9.65968695	34.46213861	WE Wasburn. International critical tables of numerical data, physics, chemistry and technology. 1st electronic edition. Knovel: Norwich, NY, 2003.
60	n-hexylacetylene	C#CCCCCCC	298.15	0.003354016	0.657	-0.18243463	0.74060261	0.13	22.40106931	2.641377192	16.90466375	17.11003509	11.00377701	30.93007921	WE Wasburn. International critical tables of numerical data, physics, chemistry and technology. 1st electronic edition. Knovel: Norwich, NY, 2003.
61	2-Propyn-1-ol	C#CCO	293.15	0.003411223	1.68	0.225309282	0.913525872	0.01	23.3579901	22.73746154	19.14039966	29.72142606	13.53975864	32.45468317	A Dean John et al. Lange's handbook of chemistry. In Universitas Of Tennese Knoxville, Fifthenth Edition, Mc. Graw Hill Inc, New York. Conference, 1999.
62	phenylacetylene	C#Cc1ccccc1	298.15	0.003354016	0.886	-0.052566278	0.94032704	0.02	23.4509901	6.715078526	19.65592212	20.77148208	11.79310135	32.45833663	WE Wasburn. International critical tables of numerical data, physics, chemistry and technology. 1st electronic edition. Knovel: Norwich, NY, 2003.
63	hydrogen cyanide	C#N	265.65	0.003764352	0.259	-0.586700236	0.980782562	0.0	24.80951485	34.71788203	19.19392926	39.67040332	10.89222865	10.70764356	WE Wasburn. International critical tables of numerical data, physics, chemistry and technology. 1st electronic edition. Knovel: Norwich, NY, 2003.
64	hydrogen cyanide	C#N	278.15	0.003595182	0.232	-0.634512015	0.978750605	0.0	24.81656436	34.66523233	19.12588445	39.59152652	10.89737287	15.27635644	WE Wasburn. International critical tables of numerical data, physics, chemistry and technology. 1st electronic edition. Knovel: Norwich, NY, 2003.
65	hydrogen cyanide	C#N	283.95	0.003521747	0.218	-0.661543506	0.973873614	0.0	24.88361386	34.49895565	19.11074909	39.43895977	10.88080841	18.56962376	WE Wasburn. International critical tables of numerical data, physics, chemistry and technology. 1st electronic edition. Knovel: Norwich, NY, 2003.
66	hydrogen cyanide	C#N	288.25	0.003469211	0.211	-0.675717545	0.971687485	0.0	24.87669307	34.32670909	17.84344055	38.68741756	10.52213067	17.99087129	WE Wasburn. International critical tables of numerical data, physics, chemistry and technology. 1st electronic edition. Knovel: Norwich, NY, 2003.
67	hydrogen cyanide	C#N	293.35	0.003408897	0.201	-0.696803943	0.96847049	0.0	24.92963366	34.57679558	19.12416286	39.51364035	10.99646285	20.55667327	WE Wasburn. International critical tables of numerical data, physics, chemistry and technology. 1st electronic edition. Knovel: Norwich, NY, 2003.
68	trans-crotonaldehyde	C/C=C/C=O	298.15	0.003354016	0.52	-0.283996656	0.846469785	0.12	23.21190099	11.61933213	18.12484363	21.52956393	9.765867336	32.19489109	Valentin Goussard, Francois Duprat, Jean-Luc Ploix, G erard Dreyfus, Veronique Nardello-Rataj, and Jean-Marie Aubry. A new machine-learning tool for fast estimation of liquid viscosity. application to cosmetic oils. Journal of Chemical Information and Modeling, 60(4):2012-2023, 2020.
69	isoeugenol	C/C=C/c1ccc(O)c(OC)c1	298.15	0.003354016	2.68	0.428134794	1.060737397	0.02	22.05751485	9.474638813	19.06729185	21.29187401	17.36559006	29.48646535	WE Wasburn. International critical tables of numerical data, physics, chemistry and technology. 1st electronic edition. Knovel: Norwich, NY, 2003.
70	isosafrol	C/C=C/c1ccc2c(c1)OCO2	298.15	0.003354016	4.0	0.602059991	1.130060289	0.01	22.13368317	7.988688499	20.15332189	21.6790877	16.71407233	29.84141584	WE Wasburn. International critical tables of numerical data, physics, chemistry and technology. 1st electronic edition. Knovel: Norwich, NY, 2003.
71	cis-2-pentene	C/C=C\CC	293.1	0.003411805	0.21	-0.677780705	0.643180578	0.61	22.94369307	1.408043348	14.37197577	14.44096644	6.017473376	31.69338614	Diego Alonso Saldana, Laurie Starck, Pascal Mougin, Bernard Rousseau, Nicolas Ferrando, and Benoit Creton. Prediction of density and viscosity of biofuel compounds using machine learning methods. Energy & fuels, 26(4):2416-2426, 2012.
72	cis-2-pentene	C/C=C\CC	298.1	0.003354579	0.2	-0.698970004	0.643040599	0.72	22.95139604	1.418084978	14.3549833	14.42507237	6.016635758	31.75945545	Diego Alonso Saldana, Laurie Starck, Pascal Mougin, Bernard Rousseau, Nicolas Ferrando, and Benoit Creton. Prediction of density and viscosity of biofuel compounds using machine learning methods. Energy & fuels, 26(4):2416-2426, 2012.
73	cis-2-pentene	C/C=C\CC	303.1	0.003299241	0.19	-0.721246399	0.634256404	0.7	23.05618812	1.350516013	14.11832858	14.18299047	5.918666906	31.87935644	Diego Alonso Saldana, Laurie Starck, Pascal Mougin, Bernard Rousseau, Nicolas Ferrando, and Benoit Creton. Prediction of density and viscosity of biofuel compounds using machine learning methods. Energy & fuels, 26(4):2416-2426, 2012.
74	cis-2-pentene	C/C=C\CC	308.1	0.003245699	0.18	-0.744727495	0.635171027	0.67	23.03259406	1.351067096	14.13464128	14.19931278	5.933172493	31.86211881	Diego Alonso Saldana, Laurie Starck, Pascal Mougin, Bernard Rousseau, Nicolas Ferrando, and Benoit Creton. Prediction of density and viscosity of biofuel compounds using machine learning methods. Energy & fuels, 26(4):2416-2426, 2012.
75	Dicyclopentadiene	C1=CC2C3C=CC(C3)C2C1	294.2611111	0.003398342	0.736	-0.133122186	0.999685224	0.02	21.53433663	2.755135719	18.73800509	18.93965212	11.92281454	29.43675248	Sunghwan Kim, Paul A Thiessen, Tiejun Cheng, Jian Zhang, Asta Gindulyte, and Evan E Bolton. Pug-view: programmatic access to chemical annotations integrated in pubchem. Journal of cheminformatics, 11(1):1-11, 2019.
76	1,3,5,7-cyclooctatetraene	C1=CC=CC=CC=C1	293.1	0.003411805	1.37	0.136720567	0.95599517	0.04	22.44461386	5.626467309	19.09348325	19.90541975	10.89965484	30.98619802	Diego Alonso Saldana, Laurie Starck, Pascal Mougin, Bernard Rousseau, Nicolas Ferrando, and Benoit Creton. Prediction of density and viscosity of biofuel compounds using machine learning methods. Energy & fuels, 26(4):2416-2426, 2012.
77	1,3,5,7-cyclooctatetraene	C1=CC=CC=CC=C1	298.1	0.003354579	1.25	0.096910013	0.948471549	0.05	22.50354455	5.542286904	18.90689233	19.70268527	10.78066831	31.0019505	Diego Alonso Saldana, Laurie Starck, Pascal Mougin, Bernard Rousseau, Nicolas Ferrando, and Benoit Creton. Prediction of density and viscosity of biofuel compounds using machine learning methods. Energy & fuels, 26(4):2416-2426, 2012.
78	1,3,5,7-cyclooctatetraene	C1=CC=CC=CC=C1	303.1	0.003299241	1.15	0.06069784	0.945143319	0.06	22.5350396	5.479877464	18.8084709	19.5907173	10.71062492	31.14328713	Diego Alonso Saldana, Laurie Starck, Pascal Mougin, Bernard Rousseau, Nicolas Ferrando, and Benoit Creton. Prediction of density and viscosity of biofuel compounds using machine learning methods. Energy & fuels, 26(4):2416-2426, 2012.
79	1,3,5,7-cyclooctatetraene	C1=CC=CC=CC=C1	313.1	0.003193868	0.98	-0.008773924	0.934370459	0.07	22.61736634	5.312505244	18.55019557	19.29611176	10.5418217	31.24238614	Diego Alonso Saldana, Laurie Starck, Pascal Mougin, Bernard Rousseau, Nicolas Ferrando, and Benoit Creton. Prediction of density and viscosity of biofuel compounds using machine learning methods. Energy & fuels, 26(4):2416-2426, 2012.
80	1,3,5,7-cyclooctatetraene	C1=CC=CC=CC=C1	323.1	0.003095017	0.83	-0.080921908	0.929737568	0.04	22.65276238	5.225147718	18.40509636	19.13261653	10.44291398	31.25492079	Diego Alonso Saldana, Laurie Starck, Pascal Mougin, Bernard Rousseau, Nicolas Ferrando, and Benoit Creton. Prediction of density and viscosity of biofuel compounds using machine learning methods. Energy & fuels, 26(4):2416-2426, 2012.
81	1,3,5,7-cyclooctatetraene	C1=CC=CC=CC=C1	333.1	0.003002101	0.72	-0.142667504	0.913574042	0.1	22.78470297	5.016363041	18.02252001	18.70788933	10.1982669	31.46980198	Diego Alonso Saldana, Laurie Starck, Pascal Mougin, Bernard Rousseau, Nicolas Ferrando, and Benoit Creton. Prediction of density and viscosity of biofuel compounds using machine learning methods. Energy & fuels, 26(4):2416-2426, 2012.
82	1,3,5,7-cyclooctatetraene	C1=CC=CC=CC=C1	343.1	0.002914602	0.64	-0.193820026	0.904962244	0.13	22.85553465	4.890436338	17.80631805	18.46594182	10.06148221	31.55010891	Diego Alonso Saldana, Laurie Starck, Pascal Mougin, Bernard Rousseau, Nicolas Ferrando, and Benoit Creton. Prediction of density and viscosity of biofuel compounds using machine learning methods. Energy & fuels, 26(4):2416-2426, 2012.
83	1,3,5,7-cyclooctatetraene	C1=CC=CC=CC=C1	353.1	0.002832059	0.57	-0.244125144	0.904876395	0.15	22.85539604	4.861210708	17.77067096	18.42381668	10.0395084	31.46410891	Diego Alonso Saldana, Laurie Starck, Pascal Mougin, Bernard Rousseau, Nicolas Ferrando, and Benoit Creton. Prediction of density and viscosity of biofuel compounds using machine learning methods. Energy & fuels, 26(4):2416-2426, 2012.
84	cyclopentadiene	C1=CCC=C1	285.1	0.003507541	0.36	-0.443697499	0.83118657	0.12	22.91343564	4.85066531	17.56534584	18.22301269	6.878599908	31.75234653	Diego Alonso Saldana, Laurie Starck, Pascal Mougin, Bernard Rousseau, Nicolas Ferrando, and Benoit Creton. Prediction of density and viscosity of biofuel compounds using machine learning methods. Energy & fuels, 26(4):2416-2426, 2012.
85	cyclopentene	C1=CCCC1	286.6	0.003489184	0.43	-0.366531544	0.764059434	0.29	22.50809901	2.111646018	16.41937388	16.55482761	6.409324537	31.07859406	Diego Alonso Saldana, Laurie Starck, Pascal Mougin, Bernard Rousseau, Nicolas Ferrando, and Benoit Creton. Prediction of density and viscosity of biofuel compounds using machine learning methods. Energy & fuels, 26(4):2416-2426, 2012.
86	cyclopentene	C1=CCCC1	288.1	0.003471017	0.36	-0.443697499	0.764121211	0.23	22.50526733	2.101039289	16.41002823	16.5442425	6.40436296	31.065	Diego Alonso Saldana, Laurie Starck, Pascal Mougin, Bernard Rousseau, Nicolas Ferrando, and Benoit Creton. Prediction of density and viscosity of biofuel compounds using machine learning methods. Energy & fuels, 26(4):2416-2426, 2012.
87	cyclopentene	C1=CCCC1	298.15	0.003354016	0.23	-0.638272164	0.759975953	0.33	22.53982178	2.071936706	16.28420477	16.41573394	6.365410648	31.1460495	Valentin Goussard, Francois Duprat, Jean-Luc Ploix, G erard Dreyfus, Veronique Nardello-Rataj, and Jean-Marie Aubry. A new machine-learning tool for fast estimation of liquid viscosity. application to cosmetic oils. Journal of Chemical Information and Modeling, 60(4):2012-2023, 2020.
88	cyclohexene	C1=CCCCC1	273.1	0.003661662	0.88	-0.055517328	0.814123649	0.06	21.87777228	1.910197966	17.28754101	17.3929332	7.838088727	30.21134653	Diego Alonso Saldana, Laurie Starck, Pascal Mougin, Bernard Rousseau, Nicolas Ferrando, and Benoit Creton. Prediction of density and viscosity of biofuel compounds using machine learning methods. Energy & fuels, 26(4):2416-2426, 2012.
89	cyclohexene	C1=CCCCC1	283.1	0.003532321	0.76	-0.119186408	0.802299375	0.2	21.98370297	1.857572994	16.96409599	17.06574895	7.689595681	30.32571287	Diego Alonso Saldana, Laurie Starck, Pascal Mougin, Bernard Rousseau, Nicolas Ferrando, and Benoit Creton. Prediction of density and viscosity of biofuel compounds using machine learning methods. Energy & fuels, 26(4):2416-2426, 2012.
90	cyclohexene	C1=CCCCC1	286.6	0.003489184	0.7	-0.15490196	0.799929013	0.15	22.00972277	1.824658399	16.89434718	16.99289688	7.656760097	30.35141584	Diego Alonso Saldana, Laurie Starck, Pascal Mougin, Bernard Rousseau, Nicolas Ferrando, and Benoit Creton. Prediction of density and viscosity of biofuel compounds using machine learning methods. Energy & fuels, 26(4):2416-2426, 2012.
91	cyclohexene	C1=CCCCC1	288.1	0.003471017	0.69	-0.161150909	0.800542276	0.18	21.99794059	1.835155784	16.89559959	16.99519924	7.656241838	30.3280297	Diego Alonso Saldana, Laurie Starck, Pascal Mougin, Bernard Rousseau, Nicolas Ferrando, and Benoit Creton. Prediction of density and viscosity of biofuel compounds using machine learning methods. Energy & fuels, 26(4):2416-2426, 2012.
92	cyclohexene	C1=CCCCC1	291.9	0.003425831	0.69	-0.161150909	0.795598526	0.18	22.04259406	1.79916021	16.76578865	16.86226675	7.596734101	30.41454455	Diego Alonso Saldana, Laurie Starck, Pascal Mougin, Bernard Rousseau, Nicolas Ferrando, and Benoit Creton. Prediction of density and viscosity of biofuel compounds using machine learning methods. Energy & fuels, 26(4):2416-2426, 2012.
93	cyclohexene	C1=CCCCC1	293.1	0.003411805	0.66	-0.180456065	0.793125769	0.14	22.06761386	1.77961784	16.70700605	16.80183274	7.570637871	30.45461386	Diego Alonso Saldana, Laurie Starck, Pascal Mougin, Bernard Rousseau, Nicolas Ferrando, and Benoit Creton. Prediction of density and viscosity of biofuel compounds using machine learning methods. Energy & fuels, 26(4):2416-2426, 2012.
94	cyclohexene	C1=CCCCC1	303.1	0.003299241	0.58	-0.236572006	0.787544407	0.15	22.11865347	1.74489532	16.54043941	16.63247378	7.498870607	30.57641584	Diego Alonso Saldana, Laurie Starck, Pascal Mougin, Bernard Rousseau, Nicolas Ferrando, and Benoit Creton. Prediction of density and viscosity of biofuel compounds using machine learning methods. Energy & fuels, 26(4):2416-2426, 2012.
95	cyclohexene	C1=CCCCC1	313.1	0.003193868	0.51	-0.292429824	0.774581276	0.22	22.24312871	1.712864706	16.19862938	16.28918346	7.347706315	30.67672277	Diego Alonso Saldana, Laurie Starck, Pascal Mougin, Bernard Rousseau, Nicolas Ferrando, and Benoit Creton. Prediction of density and viscosity of biofuel compounds using machine learning methods. Energy & fuels, 26(4):2416-2426, 2012.
96	cyclohexene	C1=CCCCC1	314.8	0.00317662	0.52	-0.283996656	0.772096177	0.24	22.26576238	1.681551308	16.14068983	16.22833918	7.32242132	30.67257426	Diego Alonso Saldana, Laurie Starck, Pascal Mougin, Bernard Rousseau, Nicolas Ferrando, and Benoit Creton. Prediction of density and viscosity of biofuel compounds using machine learning methods. Energy & fuels, 26(4):2416-2426, 2012.
97	cyclohexene	C1=CCCCC1	323.1	0.003095017	0.46	-0.337242168	0.764157563	0.28	22.34207921	1.643991197	15.92170683	16.00662812	7.22486849	30.8079604	Diego Alonso Saldana, Laurie Starck, Pascal Mougin, Bernard Rousseau, Nicolas Ferrando, and Benoit Creton. Prediction of density and viscosity of biofuel compounds using machine learning methods. Energy & fuels, 26(4):2416-2426, 2012.
98	cyclohexene	C1=CCCCC1	333.1	0.003002101	0.4	-0.397940009	0.757192967	0.54	22.40973267	1.615473392	15.71843135	15.80149863	7.136102418	30.85792079	Diego Alonso Saldana, Laurie Starck, Pascal Mougin, Bernard Rousseau, Nicolas Ferrando, and Benoit Creton. Prediction of density and viscosity of biofuel compounds using machine learning methods. Energy & fuels, 26(4):2416-2426, 2012.
99	cyclohexene	C1=CCCCC1	333.4	0.0029994	0.42	-0.37675071	0.747099329	0.46	22.50889109	1.566161012	15.4853244	15.5646014	7.028894439	30.98511881	Diego Alonso Saldana, Laurie Starck, Pascal Mougin, Bernard Rousseau, Nicolas Ferrando, and Benoit Creton. Prediction of density and viscosity of biofuel compounds using machine learning methods. Energy & fuels, 26(4):2416-2426, 2012.
100	cyclohexene	C1=CCCCC1	342.9	0.002916302	0.38	-0.420216403	0.730924831	0.61	22.67838614	1.523735251	15.07455259	15.15162198	6.847932819	31.29847525	Diego Alonso Saldana, Laurie Starck, Pascal Mougin, Bernard Rousseau, Nicolas Ferrando, and Benoit Creton. Prediction of density and viscosity of biofuel compounds using machine learning methods. Energy & fuels, 26(4):2416-2426, 2012.
101	cyclohexene	C1=CCCCC1	352.8	0.002834467	0.35	-0.455931956	0.718618341	0.78	22.79818812	1.496361932	14.76712575	14.84301726	6.720301613	31.44247525	Diego Alonso Saldana, Laurie Starck, Pascal Mougin, Bernard Rousseau, Nicolas Ferrando, and Benoit Creton. Prediction of density and viscosity of biofuel compounds using machine learning methods. Energy & fuels, 26(4):2416-2426, 2012.
102	cyclohexene	C1=CCCCC1	353.1	0.002832059	0.34	-0.468521083	0.723930136	0.79	22.75020792	1.469714601	14.88212308	14.95484707	6.767124971	31.28565347	Diego Alonso Saldana, Laurie Starck, Pascal Mougin, Bernard Rousseau, Nicolas Ferrando, and Benoit Creton. Prediction of density and viscosity of biofuel compounds using machine learning methods. Energy & fuels, 26(4):2416-2426, 2012.
103	cyclohexene	C1=CCCCC1	356.9	0.002801905	0.33	-0.48148606	0.719760972	0.99	22.78981188	1.467973245	14.78198907	14.85501471	6.728624651	31.40590099	Diego Alonso Saldana, Laurie Starck, Pascal Mougin, Bernard Rousseau, Nicolas Ferrando, and Benoit Creton. Prediction of density and viscosity of biofuel compounds using machine learning methods. Energy & fuels, 26(4):2416-2426, 2012.
104	cyclohexene	C1=CCCCC1	373.1	0.002680247	0.28	-0.552841969	0.707864542	1.0	22.93020792	1.442646068	14.45116658	14.5232622	6.591659987	31.58346535	Diego Alonso Saldana, Laurie Starck, Pascal Mougin, Bernard Rousseau, Nicolas Ferrando, and Benoit Creton. Prediction of density and viscosity of biofuel compounds using machine learning methods. Energy & fuels, 26(4):2416-2426, 2012.
105	cycloheptene	C1=CCCCCC1	286.6	0.003489184	1.24	0.093421685	0.816704444	0.11	21.76992079	1.539916238	16.90770234	16.97783064	8.682115981	29.88940594	Diego Alonso Saldana, Laurie Starck, Pascal Mougin, Bernard Rousseau, Nicolas Ferrando, and Benoit Creton. Prediction of density and viscosity of biofuel compounds using machine learning methods. Energy & fuels, 26(4):2416-2426, 2012.
106	cyclooctene	C1=CCCCCCC1	286.6	0.003489184	1.8	0.255272505	0.846046968	0.07	21.43032673	1.297599743	17.24244609	17.29136484	9.877441982	29.48821782	Diego Alonso Saldana, Laurie Starck, Pascal Mougin, Bernard Rousseau, Nicolas Ferrando, and Benoit Creton. Prediction of density and viscosity of biofuel compounds using machine learning methods. Energy & fuels, 26(4):2416-2426, 2012.
107	indene	C1=Cc2ccccc2C1	293.1	0.003411805	1.82	0.260071388	1.017142547	0.02	22.35191089	7.980911056	19.31222579	20.89644798	12.50142841	30.82736634	Diego Alonso Saldana, Laurie Starck, Pascal Mougin, Bernard Rousseau, Nicolas Ferrando, and Benoit Creton. Prediction of density and viscosity of biofuel compounds using machine learning methods. Energy & fuels, 26(4):2416-2426, 2012.
108	indene	C1=Cc2ccccc2C1	303.1	0.003299241	1.51	0.178976947	1.0045048	0.03	22.44730693	7.774880208	19.00964057	20.53831308	12.26108301	30.97812871	Diego Alonso Saldana, Laurie Starck, Pascal Mougin, Bernard Rousseau, Nicolas Ferrando, and Benoit Creton. Prediction of density and viscosity of biofuel compounds using machine learning methods. Energy & fuels, 26(4):2416-2426, 2012.
109	Vinylcyclohexene dioxide	C1CC2OC2CC1C1CO1	293.15	0.003411223	7.77	0.890421019	1.043203078	0.03	21.64844554	7.742339929	18.25168811	19.8260791	13.20680031	29.68156436	Sunghwan Kim, Paul A Thiessen, Tiejun Cheng, Jian Zhang, Asta Gindulyte, and Evan E Bolton. Pug-view: programmatic access to chemical annotations integrated in pubchem. Journal of cheminformatics, 11(1):1-11, 2019.
110	bicyclohexyl	C1CCC(C2CCCCC2)CC1	293.1	0.003411805	3.75	0.574031268	0.869258241	0.06	21.07880198	0.717944218	16.81306853	16.8284176	13.53207457	28.87230693	Diego Alonso Saldana, Laurie Starck, Pascal Mougin, Bernard Rousseau, Nicolas Ferrando, and Benoit Creton. Prediction of density and viscosity of biofuel compounds using machine learning methods. Energy & fuels, 26(4):2416-2426, 2012.
111	bicyclohexyl	C1CCC(C2CCCCC2)CC1	298.1	0.003354579	3.4	0.531478917	0.865635047	0.07	21.11505941	0.720693355	16.69855277	16.71412571	13.42018513	29.06484158	Diego Alonso Saldana, Laurie Starck, Pascal Mougin, Bernard Rousseau, Nicolas Ferrando, and Benoit Creton. Prediction of density and viscosity of biofuel compounds using machine learning methods. Energy & fuels, 26(4):2416-2426, 2012.
112	bicyclohexyl	C1CCC(C2CCCCC2)CC1	303.1	0.003299241	3.06	0.485721427	0.86799309	0.16	21.09365347	0.724701132	16.74285056	16.75855814	13.46339472	28.82370297	Diego Alonso Saldana, Laurie Starck, Pascal Mougin, Bernard Rousseau, Nicolas Ferrando, and Benoit Creton. Prediction of density and viscosity of biofuel compounds using machine learning methods. Energy & fuels, 26(4):2416-2426, 2012.
113	Decahydronaphthalene	C1CCC2CCCCC2C1	294.2611111	0.003398342	1.788	0.252367515	0.870099716	0.06	21.12229703	0.728133514	16.88773087	16.90345083	11.43566663	28.92409901	Sunghwan Kim, Paul A Thiessen, Tiejun Cheng, Jian Zhang, Asta Gindulyte, and Evan E Bolton. Pug-view: programmatic access to chemical annotations integrated in pubchem. Journal of cheminformatics, 11(1):1-11, 2019.
114	decahydronaphthalene	C1CCC2CCCCC2C1	323.15	0.003094538	1.58	0.198657087	0.838019564	0.25	21.4009604	0.673588843	16.05952823	16.07368282	10.82953171	29.46855446	WE Wasburn. International critical tables of numerical data, physics, chemistry and technology. 1st electronic edition. Knovel: Norwich, NY, 2003.
115	decahydronaphthalene	C1CCC2CCCCC2C1	348.15	0.002872325	1.08	0.033423755	0.818719961	0.22	21.56138614	0.641794037	15.54855502	15.56181692	10.46579033	29.55354455	WE Wasburn. International critical tables of numerical data, physics, chemistry and technology. 1st electronic edition. Knovel: Norwich, NY, 2003.
116	cyclopentane	C1CCCC1	273.1	0.003661662	0.56	-0.251811973	0.742986992	0.18	21.86950495	0.799401685	16.2265877	16.24631588	6.497534036	30.22692079	Diego Alonso Saldana, Laurie Starck, Pascal Mougin, Bernard Rousseau, Nicolas Ferrando, and Benoit Creton. Prediction of density and viscosity of biofuel compounds using machine learning methods. Energy & fuels, 26(4):2416-2426, 2012.
117	cyclopentane	C1CCCC1	288.15	0.003470415	0.477	-0.321481621	0.731215077	0.26	21.98670297	0.779284971	15.87740807	15.89656399	6.365602462	30.3080396	WE Wasburn. International critical tables of numerical data, physics, chemistry and technology. 1st electronic edition. Knovel: Norwich, NY, 2003.
118	cyclopentane	C1CCCC1	293.1	0.003411805	0.44	-0.356547324	0.716130709	0.42	22.14735644	0.746007735	15.4987183	15.51671284	6.21816203	30.58705941	Diego Alonso Saldana, Laurie Starck, Pascal Mougin, Bernard Rousseau, Nicolas Ferrando, and Benoit Creton. Prediction of density and viscosity of biofuel compounds using machine learning methods. Energy & fuels, 26(4):2416-2426, 2012.
119	cyclopentane	C1CCCC1	293.15	0.003411223	0.456	-0.341035157	0.720158714	0.36	22.09108911	0.754921313	15.59238999	15.61069751	6.254825814	30.53641584	WE Wasburn. International critical tables of numerical data, physics, chemistry and technology. 1st electronic edition. Knovel: Norwich, NY, 2003.
120	cyclopentane	C1CCCC1	303.15	0.003298697	0.406	-0.391473966	0.717552784	0.41	22.1280099	0.753506645	15.49761878	15.51596846	6.226432306	30.53380198	WE Wasburn. International critical tables of numerical data, physics, chemistry and technology. 1st electronic edition. Knovel: Norwich, NY, 2003.
121	cyclopentane	C1CCCC1	313.1	0.003193868	0.36	-0.443697499	0.701270853	0.48	22.29472277	0.7219691	15.06992114	15.08726391	6.0631743	30.80511881	Diego Alonso Saldana, Laurie Starck, Pascal Mougin, Bernard Rousseau, Nicolas Ferrando, and Benoit Creton. Prediction of density and viscosity of biofuel compounds using machine learning methods. Energy & fuels, 26(4):2416-2426, 2012.
122	cyclohexane	C1CCCCC1	283.1	0.003532321	1.18	0.071882007	0.769344907	0.18	21.61080198	0.696686697	16.32372895	16.33861303	7.54220532	29.66183168	Diego Alonso Saldana, Laurie Starck, Pascal Mougin, Bernard Rousseau, Nicolas Ferrando, and Benoit Creton. Prediction of density and viscosity of biofuel compounds using machine learning methods. Energy & fuels, 26(4):2416-2426, 2012.
123	cyclohexane	C1CCCCC1	288.15	0.003470415	1.043	0.018284308	0.75703755	0.2	21.73744554	0.669566569	16.00657598	16.02060436	7.392276352	29.87946535	WE Wasburn. International critical tables of numerical data, physics, chemistry and technology. 1st electronic edition. Knovel: Norwich, NY, 2003.
124	cyclohexane	C1CCCCC1	288.7	0.003463803	1.05	0.021189299	0.766821619	0.14	21.63742574	0.686664675	16.24333652	16.25786861	7.507262276	29.86207921	Diego Alonso Saldana, Laurie Starck, Pascal Mougin, Bernard Rousseau, Nicolas Ferrando, and Benoit Creton. Prediction of density and viscosity of biofuel compounds using machine learning methods. Energy & fuels, 26(4):2416-2426, 2012.
125	cyclohexane	C1CCCCC1	293.1	0.003411805	0.98	-0.008773924	0.756359361	0.24	21.74225743	0.670622438	15.97487239	15.98896315	7.381285906	29.93449505	Diego Alonso Saldana, Laurie Starck, Pascal Mougin, Bernard Rousseau, Nicolas Ferrando, and Benoit Creton. Prediction of density and viscosity of biofuel compounds using machine learning methods. Energy & fuels, 26(4):2416-2426, 2012.
126	cyclohexane	C1CCCCC1	295.15	0.003388108	0.93	-0.031517051	0.761048087	0.25	21.69905941	0.676312296	16.07677474	16.09101686	7.430022541	29.90973267	WE Wasburn. International critical tables of numerical data, physics, chemistry and technology. 1st electronic edition. Knovel: Norwich, NY, 2003.
127	cyclohexane	C1CCCCC1	298.1	0.003354579	0.89	-0.050609993	0.750548815	0.33	21.80547525	0.665205612	15.81393192	15.82794079	7.306556417	29.91125743	Diego Alonso Saldana, Laurie Starck, Pascal Mougin, Bernard Rousseau, Nicolas Ferrando, and Benoit Creton. Prediction of density and viscosity of biofuel compounds using machine learning methods. Energy & fuels, 26(4):2416-2426, 2012.
128	cyclohexane	C1CCCCC1	298.5	0.003350084	0.89	-0.050609993	0.753334247	0.27	21.77091089	0.661615915	15.88042372	15.89422541	7.338687446	29.81827723	Diego Alonso Saldana, Laurie Starck, Pascal Mougin, Bernard Rousseau, Nicolas Ferrando, and Benoit Creton. Prediction of density and viscosity of biofuel compounds using machine learning methods. Energy & fuels, 26(4):2416-2426, 2012.
129	cyclohexane	C1CCCCC1	303.0	0.00330033	0.81	-0.091514981	0.754902557	0.21	21.75656436	0.667504046	15.90647611	15.92050818	7.355889724	29.96119802	Diego Alonso Saldana, Laurie Starck, Pascal Mougin, Bernard Rousseau, Nicolas Ferrando, and Benoit Creton. Prediction of density and viscosity of biofuel compounds using machine learning methods. Energy & fuels, 26(4):2416-2426, 2012.
130	cyclohexane	C1CCCCC1	303.1	0.003299241	0.82	-0.086186148	0.752332887	0.22	21.77951485	0.665093616	15.83759977	15.85159013	7.320599858	29.96806931	Diego Alonso Saldana, Laurie Starck, Pascal Mougin, Bernard Rousseau, Nicolas Ferrando, and Benoit Creton. Prediction of density and viscosity of biofuel compounds using machine learning methods. Energy & fuels, 26(4):2416-2426, 2012.
131	cyclohexane	C1CCCCC1	303.15	0.003298697	0.797	-0.098541679	0.750620928	0.28	21.7889604	0.663468338	15.79851279	15.8124658	7.30282676	29.98987129	WE Wasburn. International critical tables of numerical data, physics, chemistry and technology. 1st electronic edition. Knovel: Norwich, NY, 2003.
132	cyclohexane	C1CCCCC1	308.1	0.003245699	0.76	-0.119186408	0.744696043	0.37	21.86429703	0.657486252	15.63865236	15.65250382	7.230020854	30.21110891	Diego Alonso Saldana, Laurie Starck, Pascal Mougin, Bernard Rousseau, Nicolas Ferrando, and Benoit Creton. Prediction of density and viscosity of biofuel compounds using machine learning methods. Energy & fuels, 26(4):2416-2426, 2012.
133	cyclohexane	C1CCCCC1	308.2	0.003244646	0.75	-0.124938737	0.732607229	0.43	21.97145545	0.635794685	15.33983072	15.35303875	7.084489691	30.21779208	Diego Alonso Saldana, Laurie Starck, Pascal Mougin, Bernard Rousseau, Nicolas Ferrando, and Benoit Creton. Prediction of density and viscosity of biofuel compounds using machine learning methods. Energy & fuels, 26(4):2416-2426, 2012.
134	cyclohexane	C1CCCCC1	309.0	0.003236246	0.75	-0.124938737	0.7361871	0.37	21.94312871	0.641972949	15.42283713	15.43622093	7.124591735	30.18178218	Diego Alonso Saldana, Laurie Starck, Pascal Mougin, Bernard Rousseau, Nicolas Ferrando, and Benoit Creton. Prediction of density and viscosity of biofuel compounds using machine learning methods. Energy & fuels, 26(4):2416-2426, 2012.
135	cyclohexane	C1CCCCC1	313.0	0.003194888	0.7	-0.15490196	0.728767255	0.33	22.0050297	0.630054028	15.22937777	15.24243271	7.034719659	30.32808911	Diego Alonso Saldana, Laurie Starck, Pascal Mougin, Bernard Rousseau, Nicolas Ferrando, and Benoit Creton. Prediction of density and viscosity of biofuel compounds using machine learning methods. Energy & fuels, 26(4):2416-2426, 2012.
136	cyclohexane	C1CCCCC1	313.1	0.003193868	0.7	-0.15490196	0.731335919	0.41	21.98955446	0.641620222	15.29090266	15.30438163	7.064445146	30.31205941	Diego Alonso Saldana, Laurie Starck, Pascal Mougin, Bernard Rousseau, Nicolas Ferrando, and Benoit Creton. Prediction of density and viscosity of biofuel compounds using machine learning methods. Energy & fuels, 26(4):2416-2426, 2012.
137	cyclohexane	C1CCCCC1	318.1	0.003143666	0.65	-0.187086643	0.732717311	0.29	21.97019802	0.638983963	15.31345002	15.32680731	7.081100911	30.28123762	Diego Alonso Saldana, Laurie Starck, Pascal Mougin, Bernard Rousseau, Nicolas Ferrando, and Benoit Creton. Prediction of density and viscosity of biofuel compounds using machine learning methods. Energy & fuels, 26(4):2416-2426, 2012.
138	cyclohexane	C1CCCCC1	323.0	0.003095975	0.61	-0.214670165	0.728940614	0.41	22.00857426	0.640545418	15.20622578	15.21973855	7.033985538	30.27890099	Diego Alonso Saldana, Laurie Starck, Pascal Mougin, Bernard Rousseau, Nicolas Ferrando, and Benoit Creton. Prediction of density and viscosity of biofuel compounds using machine learning methods. Energy & fuels, 26(4):2416-2426, 2012.
139	cyclohexane	C1CCCCC1	323.1	0.003095017	0.6	-0.22184875	0.727028949	0.49	22.0320297	0.629438297	15.160488	15.17357524	7.012179548	30.23540594	Diego Alonso Saldana, Laurie Starck, Pascal Mougin, Bernard Rousseau, Nicolas Ferrando, and Benoit Creton. Prediction of density and viscosity of biofuel compounds using machine learning methods. Energy & fuels, 26(4):2416-2426, 2012.
140	cyclohexane	C1CCCCC1	323.8	0.003088326	0.6	-0.22184875	0.727579857	0.41	22.02247525	0.63631265	15.17300372	15.18637257	7.019490909	30.22142574	Diego Alonso Saldana, Laurie Starck, Pascal Mougin, Bernard Rousseau, Nicolas Ferrando, and Benoit Creton. Prediction of density and viscosity of biofuel compounds using machine learning methods. Energy & fuels, 26(4):2416-2426, 2012.
141	cyclohexane	C1CCCCC1	333.2	0.0030012	0.53	-0.27572413	0.716631175	0.54	22.13527723	0.618103452	14.87341177	14.88629571	6.88228634	30.52457426	Diego Alonso Saldana, Laurie Starck, Pascal Mougin, Bernard Rousseau, Nicolas Ferrando, and Benoit Creton. Prediction of density and viscosity of biofuel compounds using machine learning methods. Energy & fuels, 26(4):2416-2426, 2012.
142	cyclohexane	C1CCCCC1	333.9	0.002994909	0.53	-0.27572413	0.71543254	0.6	22.14270297	0.613173966	14.84949433	14.86217515	6.873927526	30.49984158	Diego Alonso Saldana, Laurie Starck, Pascal Mougin, Bernard Rousseau, Nicolas Ferrando, and Benoit Creton. Prediction of density and viscosity of biofuel compounds using machine learning methods. Energy & fuels, 26(4):2416-2426, 2012.
143	cyclohexane	C1CCCCC1	348.1	0.002872738	0.44	-0.356547324	0.695614261	0.88	22.34861386	0.590339985	14.33206327	14.34424964	6.641651818	30.83869307	Diego Alonso Saldana, Laurie Starck, Pascal Mougin, Bernard Rousseau, Nicolas Ferrando, and Benoit Creton. Prediction of density and viscosity of biofuel compounds using machine learning methods. Energy & fuels, 26(4):2416-2426, 2012.
144	cycloheptane	C1CCCCCC1	286.6	0.003489184	1.64	0.214843848	0.793666501	0.1	21.38265347	0.654171948	16.53076076	16.54373586	8.662331391	29.39313861	Diego Alonso Saldana, Laurie Starck, Pascal Mougin, Bernard Rousseau, Nicolas Ferrando, and Benoit Creton. Prediction of density and viscosity of biofuel compounds using machine learning methods. Energy & fuels, 26(4):2416-2426, 2012.
145	cycloheptane	C1CCCCCC1	298.15	0.003354016	1.37	0.136720567	0.777684558	0.21	21.53151485	0.637816395	16.09180418	16.10447167	8.418826829	29.52651485	Valentin Goussard, Francois Duprat, Jean-Luc Ploix, G erard Dreyfus, Veronique Nardello-Rataj, and Jean-Marie Aubry. A new machine-learning tool for fast estimation of liquid viscosity. application to cosmetic oils. Journal of Chemical Information and Modeling, 60(4):2012-2023, 2020.
146	cyclooctane	C1CCCCCCC1	293.1	0.003411805	2.56	0.408239965	0.806533984	0.12	21.28734653	0.605435473	16.50523469	16.51636808	9.653709004	29.29389109	Diego Alonso Saldana, Laurie Starck, Pascal Mougin, Bernard Rousseau, Nicolas Ferrando, and Benoit Creton. Prediction of density and viscosity of biofuel compounds using machine learning methods. Energy & fuels, 26(4):2416-2426, 2012.
147	cyclooctane	C1CCCCCCC1	298.1	0.003354579	2.21	0.344392274	0.798899793	0.13	21.3519802	0.59666842	16.29530646	16.30626586	9.51883545	29.17047525	Diego Alonso Saldana, Laurie Starck, Pascal Mougin, Bernard Rousseau, Nicolas Ferrando, and Benoit Creton. Prediction of density and viscosity of biofuel compounds using machine learning methods. Energy & fuels, 26(4):2416-2426, 2012.
148	cyclooctane	C1CCCCCCC1	303.1	0.003299241	2.05	0.311753861	0.804113934	0.09	21.30852475	0.598825979	16.40561422	16.41657919	9.591269944	29.31329703	Diego Alonso Saldana, Laurie Starck, Pascal Mougin, Bernard Rousseau, Nicolas Ferrando, and Benoit Creton. Prediction of density and viscosity of biofuel compounds using machine learning methods. Energy & fuels, 26(4):2416-2426, 2012.
149	cyclooctane	C1CCCCCCC1	313.1	0.003193868	1.68	0.225309282	0.79107255	0.15	21.42627723	0.586170578	16.05727233	16.0680046	9.37544001	29.34188119	Diego Alonso Saldana, Laurie Starck, Pascal Mougin, Bernard Rousseau, Nicolas Ferrando, and Benoit Creton. Prediction of density and viscosity of biofuel compounds using machine learning methods. Energy & fuels, 26(4):2416-2426, 2012.
150	cyclooctane	C1CCCCCCC1	323.1	0.003095017	1.39	0.1430148	0.775470285	0.24	21.57060396	0.570421814	15.64757883	15.65800659	9.121565104	29.66053465	Diego Alonso Saldana, Laurie Starck, Pascal Mougin, Bernard Rousseau, Nicolas Ferrando, and Benoit Creton. Prediction of density and viscosity of biofuel compounds using machine learning methods. Energy & fuels, 26(4):2416-2426, 2012.
151	cyclooctane	C1CCCCCCC1	333.1	0.003002101	1.17	0.068185862	0.778636132	0.22	21.54265347	0.569959214	15.69333034	15.70371552	9.156329322	29.57483168	Diego Alonso Saldana, Laurie Starck, Pascal Mougin, Bernard Rousseau, Nicolas Ferrando, and Benoit Creton. Prediction of density and viscosity of biofuel compounds using machine learning methods. Energy & fuels, 26(4):2416-2426, 2012.
152	cyclooctane	C1CCCCCCC1	343.1	0.002914602	1.0	0.0	0.770688316	0.27	21.61157426	0.564454993	15.4762074	15.48654532	9.028087977	29.71354455	Diego Alonso Saldana, Laurie Starck, Pascal Mougin, Bernard Rousseau, Nicolas Ferrando, and Benoit Creton. Prediction of density and viscosity of biofuel compounds using machine learning methods. Energy & fuels, 26(4):2416-2426, 2012.
153	cyclooctane	C1CCCCCCC1	353.1	0.002832059	0.87	-0.060480747	0.757188336	0.52	21.73512871	0.552352054	15.12630302	15.13642027	8.816980659	29.8079901	Diego Alonso Saldana, Laurie Starck, Pascal Mougin, Bernard Rousseau, Nicolas Ferrando, and Benoit Creton. Prediction of density and viscosity of biofuel compounds using machine learning methods. Energy & fuels, 26(4):2416-2426, 2012.
154	trans-decahydronaphthalene	C1CC[C@H]2CCCC[C@@H]2C1	243.1	0.004113534	7.31	0.863917377	0.90753265	0.02	20.8319703	0.794685949	17.96458319	17.98217365	12.25659559	27.67028713	Diego Alonso Saldana, Laurie Starck, Pascal Mougin, Bernard Rousseau, Nicolas Ferrando, and Benoit Creton. Prediction of density and viscosity of biofuel compounds using machine learning methods. Energy & fuels, 26(4):2416-2426, 2012.
155	trans-decahydronaphthalene	C1CC[C@H]2CCCC[C@@H]2C1	253.1	0.003951008	5.39	0.731588765	0.900840059	0.02	20.88432673	0.782951111	17.76572096	17.78299376	12.10263133	28.50547525	Diego Alonso Saldana, Laurie Starck, Pascal Mougin, Bernard Rousseau, Nicolas Ferrando, and Benoit Creton. Prediction of density and viscosity of biofuel compounds using machine learning methods. Energy & fuels, 26(4):2416-2426, 2012.
156	trans-decahydronaphthalene	C1CC[C@H]2CCCC[C@@H]2C1	263.1	0.003800836	4.09	0.611723308	0.887942917	0.04	20.98608911	0.751885858	17.42046793	17.43671455	11.83714766	28.84847525	Diego Alonso Saldana, Laurie Starck, Pascal Mougin, Bernard Rousseau, Nicolas Ferrando, and Benoit Creton. Prediction of density and viscosity of biofuel compounds using machine learning methods. Energy & fuels, 26(4):2416-2426, 2012.
157	trans-decahydronaphthalene	C1CC[C@H]2CCCC[C@@H]2C1	273.1	0.003661662	3.22	0.507855872	0.881368661	0.04	21.03277228	0.7470291	17.22686003	17.24308203	11.6896541	28.86985149	Diego Alonso Saldana, Laurie Starck, Pascal Mougin, Bernard Rousseau, Nicolas Ferrando, and Benoit Creton. Prediction of density and viscosity of biofuel compounds using machine learning methods. Energy & fuels, 26(4):2416-2426, 2012.
158	trans-decahydronaphthalene	C1CC[C@H]2CCCC[C@@H]2C1	283.1	0.003532321	2.59	0.413299764	0.874848227	0.06	21.09322772	0.729301156	17.04225976	17.05789228	11.55271176	28.89253465	Diego Alonso Saldana, Laurie Starck, Pascal Mougin, Bernard Rousseau, Nicolas Ferrando, and Benoit Creton. Prediction of density and viscosity of biofuel compounds using machine learning methods. Energy & fuels, 26(4):2416-2426, 2012.
159	trans-decahydronaphthalene	C1CC[C@H]2CCCC[C@@H]2C1	293.1	0.003411805	2.12	0.326335861	0.859671224	0.12	21.20678218	0.70760893	16.6458624	16.66092298	11.25209754	29.16189109	Diego Alonso Saldana, Laurie Starck, Pascal Mougin, Bernard Rousseau, Nicolas Ferrando, and Benoit Creton. Prediction of density and viscosity of biofuel compounds using machine learning methods. Energy & fuels, 26(4):2416-2426, 2012.
160	trans-decahydronaphthalene	C1CC[C@H]2CCCC[C@@H]2C1	298.1	0.003354579	1.96	0.292256071	0.858346716	0.13	21.22040594	0.700341211	16.60583402	16.62062486	11.22686866	29.13941584	Diego Alonso Saldana, Laurie Starck, Pascal Mougin, Bernard Rousseau, Nicolas Ferrando, and Benoit Creton. Prediction of density and viscosity of biofuel compounds using machine learning methods. Energy & fuels, 26(4):2416-2426, 2012.
161	trans-decahydronaphthalene	C1CC[C@H]2CCCC[C@@H]2C1	303.1	0.003299241	1.77	0.247973266	0.858020755	0.09	21.22040594	0.708060513	16.5764376	16.5915844	11.20370604	29.23054455	Diego Alonso Saldana, Laurie Starck, Pascal Mougin, Bernard Rousseau, Nicolas Ferrando, and Benoit Creton. Prediction of density and viscosity of biofuel compounds using machine learning methods. Energy & fuels, 26(4):2416-2426, 2012.
162	trans-decahydronaphthalene	C1CC[C@H]2CCCC[C@@H]2C1	308.1	0.003245699	1.65	0.217483944	0.844556952	0.11	21.33042574	0.683752771	16.24779369	16.26221061	10.95927055	29.26038614	Diego Alonso Saldana, Laurie Starck, Pascal Mougin, Bernard Rousseau, Nicolas Ferrando, and Benoit Creton. Prediction of density and viscosity of biofuel compounds using machine learning methods. Energy & fuels, 26(4):2416-2426, 2012.
163	trans-decahydronaphthalene	C1CC[C@H]2CCCC[C@@H]2C1	311.0	0.003215434	1.55	0.190331698	0.845538497	0.18	21.32610891	0.679792733	16.26979446	16.28402813	10.98075482	29.18731683	Diego Alonso Saldana, Laurie Starck, Pascal Mougin, Bernard Rousseau, Nicolas Ferrando, and Benoit Creton. Prediction of density and viscosity of biofuel compounds using machine learning methods. Energy & fuels, 26(4):2416-2426, 2012.
164	trans-decahydronaphthalene	C1CC[C@H]2CCCC[C@@H]2C1	313.1	0.003193868	1.49	0.173186268	0.850802908	0.13	21.28540594	0.694051226	16.3877939	16.40251164	11.07122622	29.30107921	Diego Alonso Saldana, Laurie Starck, Pascal Mougin, Bernard Rousseau, Nicolas Ferrando, and Benoit Creton. Prediction of density and viscosity of biofuel compounds using machine learning methods. Energy & fuels, 26(4):2416-2426, 2012.
165	trans-decahydronaphthalene	C1CC[C@H]2CCCC[C@@H]2C1	323.1	0.003095017	1.28	0.10720997	0.831894718	0.27	21.44886139	0.661647697	15.91563603	15.92941212	10.72102096	29.40327723	Diego Alonso Saldana, Laurie Starck, Pascal Mougin, Bernard Rousseau, Nicolas Ferrando, and Benoit Creton. Prediction of density and viscosity of biofuel compounds using machine learning methods. Energy & fuels, 26(4):2416-2426, 2012.
166	trans-decahydronaphthalene	C1CC[C@H]2CCCC[C@@H]2C1	333.1	0.003002101	1.11	0.045322979	0.824539733	0.31	21.50290099	0.652794447	15.71691623	15.73049912	10.57843741	29.44840594	Diego Alonso Saldana, Laurie Starck, Pascal Mougin, Bernard Rousseau, Nicolas Ferrando, and Benoit Creton. Prediction of density and viscosity of biofuel compounds using machine learning methods. Energy & fuels, 26(4):2416-2426, 2012.
167	trans-decahydronaphthalene	C1CC[C@H]2CCCC[C@@H]2C1	343.1	0.002914602	0.98	-0.008773924	0.823322998	0.2	21.5220495	0.653362315	15.66174517	15.67539701	10.54353769	29.47426733	Diego Alonso Saldana, Laurie Starck, Pascal Mougin, Bernard Rousseau, Nicolas Ferrando, and Benoit Creton. Prediction of density and viscosity of biofuel compounds using machine learning methods. Energy & fuels, 26(4):2416-2426, 2012.
168	trans-decahydronaphthalene	C1CC[C@H]2CCCC[C@@H]2C1	353.1	0.002832059	0.87	-0.060480747	0.803329174	0.35	21.70770297	0.627261447	15.17491062	15.18789437	10.18994806	29.72008911	Diego Alonso Saldana, Laurie Starck, Pascal Mougin, Bernard Rousseau, Nicolas Ferrando, and Benoit Creton. Prediction of density and viscosity of biofuel compounds using machine learning methods. Energy & fuels, 26(4):2416-2426, 2012.
169	trans-decahydronaphthalene	C1CC[C@H]2CCCC[C@@H]2C1	363.1	0.002754062	0.77	-0.113509275	0.797360909	0.41	21.75276238	0.61671013	15.01932646	15.03201736	10.08563071	29.80708911	Diego Alonso Saldana, Laurie Starck, Pascal Mougin, Bernard Rousseau, Nicolas Ferrando, and Benoit Creton. Prediction of density and viscosity of biofuel compounds using machine learning methods. Energy & fuels, 26(4):2416-2426, 2012.
170	trans-decahydronaphthalene	C1CC[C@H]2CCCC[C@@H]2C1	372.1	0.00268745	0.7	-0.15490196	0.806140885	0.35	21.67456436	0.62371218	15.19542993	15.20825964	10.21997438	29.70092079	Diego Alonso Saldana, Laurie Starck, Pascal Mougin, Bernard Rousseau, Nicolas Ferrando, and Benoit Creton. Prediction of density and viscosity of biofuel compounds using machine learning methods. Energy & fuels, 26(4):2416-2426, 2012.
171	trans-decahydronaphthalene	C1CC[C@H]2CCCC[C@@H]2C1	373.1	0.002680247	0.69	-0.161150909	0.79877877	0.43	21.73974257	0.617900545	15.02615625	15.03889047	10.09743692	29.77893069	Diego Alonso Saldana, Laurie Starck, Pascal Mougin, Bernard Rousseau, Nicolas Ferrando, and Benoit Creton. Prediction of density and viscosity of biofuel compounds using machine learning methods. Energy & fuels, 26(4):2416-2426, 2012.
172	trans-decahydronaphthalene	C1CC[C@H]2CCCC[C@@H]2C1	383.1	0.002610285	0.63	-0.200659451	0.784951763	0.59	21.86716832	0.593631769	14.68425868	14.69628961	9.853280988	29.8699604	Diego Alonso Saldana, Laurie Starck, Pascal Mougin, Bernard Rousseau, Nicolas Ferrando, and Benoit Creton. Prediction of density and viscosity of biofuel compounds using machine learning methods. Energy & fuels, 26(4):2416-2426, 2012.
173	trans-decahydronaphthalene	C1CC[C@H]2CCCC[C@@H]2C1	393.1	0.002543882	0.57	-0.244125144	0.775782992	0.69	21.9600495	0.583805656	14.46906121	14.48087147	9.71287168	30.05306931	Diego Alonso Saldana, Laurie Starck, Pascal Mougin, Bernard Rousseau, Nicolas Ferrando, and Benoit Creton. Prediction of density and viscosity of biofuel compounds using machine learning methods. Energy & fuels, 26(4):2416-2426, 2012.
174	trans-decahydronaphthalene	C1CC[C@H]2CCCC[C@@H]2C1	403.1	0.002480774	0.52	-0.283996656	0.763545962	0.91	22.06628713	0.571744269	14.16186913	14.17342959	9.494680549	30.21430693	Diego Alonso Saldana, Laurie Starck, Pascal Mougin, Bernard Rousseau, Nicolas Ferrando, and Benoit Creton. Prediction of density and viscosity of biofuel compounds using machine learning methods. Energy & fuels, 26(4):2416-2426, 2012.
175	cis-decahydronaphthalene	C1CC[C@H]2CCCC[C@H]2C1	243.1	0.004113534	15.76	1.197556213	0.918009914	0.01	20.75476238	0.717422824	18.12317701	18.1373922	12.32402241	27.13909901	Diego Alonso Saldana, Laurie Starck, Pascal Mougin, Bernard Rousseau, Nicolas Ferrando, and Benoit Creton. Prediction of density and viscosity of biofuel compounds using machine learning methods. Energy & fuels, 26(4):2416-2426, 2012.
176	cis-decahydronaphthalene	C1CC[C@H]2CCCC[C@H]2C1	253.1	0.003951008	10.68	1.028571253	0.916368047	0.01	20.76333663	0.717002711	18.04604141	18.06030493	12.26449417	27.70964356	Diego Alonso Saldana, Laurie Starck, Pascal Mougin, Bernard Rousseau, Nicolas Ferrando, and Benoit Creton. Prediction of density and viscosity of biofuel compounds using machine learning methods. Energy & fuels, 26(4):2416-2426, 2012.
177	cis-decahydronaphthalene	C1CC[C@H]2CCCC[C@H]2C1	263.1	0.003800836	7.58	0.879669206	0.897533412	0.03	20.91135644	0.692307718	17.55696421	17.57063451	11.88886375	28.48681188	Diego Alonso Saldana, Laurie Starck, Pascal Mougin, Bernard Rousseau, Nicolas Ferrando, and Benoit Creton. Prediction of density and viscosity of biofuel compounds using machine learning methods. Energy & fuels, 26(4):2416-2426, 2012.
178	cis-decahydronaphthalene	C1CC[C@H]2CCCC[C@H]2C1	273.1	0.003661662	5.59	0.747411808	0.89869336	0.04	20.89992079	0.698580175	17.54802833	17.56195362	11.88284037	28.55712871	Diego Alonso Saldana, Laurie Starck, Pascal Mougin, Bernard Rousseau, Nicolas Ferrando, and Benoit Creton. Prediction of density and viscosity of biofuel compounds using machine learning methods. Energy & fuels, 26(4):2416-2426, 2012.
179	cis-decahydronaphthalene	C1CC[C@H]2CCCC[C@H]2C1	283.1	0.003532321	4.3	0.633468456	0.890540858	0.04	20.96461386	0.684222923	17.31561674	17.32915027	11.70514199	28.80175248	Diego Alonso Saldana, Laurie Starck, Pascal Mougin, Bernard Rousseau, Nicolas Ferrando, and Benoit Creton. Prediction of density and viscosity of biofuel compounds using machine learning methods. Energy & fuels, 26(4):2416-2426, 2012.
180	cis-decahydronaphthalene	C1CC[C@H]2CCCC[C@H]2C1	293.1	0.003411805	3.37	0.527629901	0.878100137	0.13	21.06242574	0.674095783	16.99003176	17.00342345	11.46205466	28.88824752	Diego Alonso Saldana, Laurie Starck, Pascal Mougin, Bernard Rousseau, Nicolas Ferrando, and Benoit Creton. Prediction of density and viscosity of biofuel compounds using machine learning methods. Energy & fuels, 26(4):2416-2426, 2012.
181	cis-decahydronaphthalene	C1CC[C@H]2CCCC[C@H]2C1	298.1	0.003354579	2.9	0.462397998	0.872986483	0.07	21.10654455	0.664208829	16.84970271	16.86281276	11.35547304	28.95811881	Diego Alonso Saldana, Laurie Starck, Pascal Mougin, Bernard Rousseau, Nicolas Ferrando, and Benoit Creton. Prediction of density and viscosity of biofuel compounds using machine learning methods. Energy & fuels, 26(4):2416-2426, 2012.
182	cis-decahydronaphthalene	C1CC[C@H]2CCCC[C@H]2C1	303.1	0.003299241	2.72	0.434568904	0.872276362	0.08	21.11029703	0.658030624	16.81936196	16.8322531	11.3351571	28.99564356	Diego Alonso Saldana, Laurie Starck, Pascal Mougin, Bernard Rousseau, Nicolas Ferrando, and Benoit Creton. Prediction of density and viscosity of biofuel compounds using machine learning methods. Energy & fuels, 26(4):2416-2426, 2012.
183	cis-decahydronaphthalene	C1CC[C@H]2CCCC[C@H]2C1	308.1	0.003245699	2.37	0.374748346	0.855979916	0.13	21.24356436	0.641639303	16.41784922	16.43041203	11.03346665	29.10965347	Diego Alonso Saldana, Laurie Starck, Pascal Mougin, Bernard Rousseau, Nicolas Ferrando, and Benoit Creton. Prediction of density and viscosity of biofuel compounds using machine learning methods. Energy & fuels, 26(4):2416-2426, 2012.
184	cis-decahydronaphthalene	C1CC[C@H]2CCCC[C@H]2C1	311.0	0.003215434	2.31	0.36361198	0.863955644	0.09	21.18030693	0.655312966	16.59196534	16.60492981	11.1635221	29.00940594	Diego Alonso Saldana, Laurie Starck, Pascal Mougin, Bernard Rousseau, Nicolas Ferrando, and Benoit Creton. Prediction of density and viscosity of biofuel compounds using machine learning methods. Energy & fuels, 26(4):2416-2426, 2012.
185	cis-decahydronaphthalene	C1CC[C@H]2CCCC[C@H]2C1	313.1	0.003193868	2.24	0.350248018	0.858883325	0.14	21.22052475	0.646445815	16.46500078	16.47771846	11.06806181	29.10037624	Diego Alonso Saldana, Laurie Starck, Pascal Mougin, Bernard Rousseau, Nicolas Ferrando, and Benoit Creton. Prediction of density and viscosity of biofuel compounds using machine learning methods. Energy & fuels, 26(4):2416-2426, 2012.
186	cis-decahydronaphthalene	C1CC[C@H]2CCCC[C@H]2C1	323.1	0.003095017	1.87	0.271841607	0.843011233	0.12	21.34958416	0.621737701	16.07236899	16.08441441	10.78263237	29.31285149	Diego Alonso Saldana, Laurie Starck, Pascal Mougin, Bernard Rousseau, Nicolas Ferrando, and Benoit Creton. Prediction of density and viscosity of biofuel compounds using machine learning methods. Energy & fuels, 26(4):2416-2426, 2012.
187	cis-decahydronaphthalene	C1CC[C@H]2CCCC[C@H]2C1	333.1	0.003002101	1.58	0.198657087	0.842812468	0.17	21.35376238	0.632827015	16.03762796	16.05013635	10.76171389	29.16487129	Diego Alonso Saldana, Laurie Starck, Pascal Mougin, Bernard Rousseau, Nicolas Ferrando, and Benoit Creton. Prediction of density and viscosity of biofuel compounds using machine learning methods. Energy & fuels, 26(4):2416-2426, 2012.
188	cis-decahydronaphthalene	C1CC[C@H]2CCCC[C@H]2C1	343.1	0.002914602	1.36	0.133538908	0.84068104	0.19	21.3759802	0.624165979	15.95108115	15.96331841	10.69796584	29.2079802	Diego Alonso Saldana, Laurie Starck, Pascal Mougin, Bernard Rousseau, Nicolas Ferrando, and Benoit Creton. Prediction of density and viscosity of biofuel compounds using machine learning methods. Energy & fuels, 26(4):2416-2426, 2012.
189	cis-decahydronaphthalene	C1CC[C@H]2CCCC[C@H]2C1	353.1	0.002832059	1.19	0.075546961	0.817960429	0.34	21.566	0.594956704	15.40765466	15.41916629	10.3061925	29.57242574	Diego Alonso Saldana, Laurie Starck, Pascal Mougin, Bernard Rousseau, Nicolas Ferrando, and Benoit Creton. Prediction of density and viscosity of biofuel compounds using machine learning methods. Energy & fuels, 26(4):2416-2426, 2012.
190	cis-decahydronaphthalene	C1CC[C@H]2CCCC[C@H]2C1	363.1	0.002754062	1.05	0.021189299	0.811054519	0.28	21.62373267	0.588969354	15.23352019	15.24492492	10.19016352	29.70534653	Diego Alonso Saldana, Laurie Starck, Pascal Mougin, Bernard Rousseau, Nicolas Ferrando, and Benoit Creton. Prediction of density and viscosity of biofuel compounds using machine learning methods. Energy & fuels, 26(4):2416-2426, 2012.
191	cis-decahydronaphthalene	C1CC[C@H]2CCCC[C@H]2C1	372.1	0.00268745	0.92	-0.036212173	0.804144881	0.38	21.69315842	0.580990297	15.05106304	15.06230315	10.06200316	29.67653465	Diego Alonso Saldana, Laurie Starck, Pascal Mougin, Bernard Rousseau, Nicolas Ferrando, and Benoit Creton. Prediction of density and viscosity of biofuel compounds using machine learning methods. Energy & fuels, 26(4):2416-2426, 2012.
192	cis-decahydronaphthalene	C1CC[C@H]2CCCC[C@H]2C1	373.1	0.002680247	0.92	-0.036212173	0.811591153	0.4	21.63281188	0.589743995	15.21411763	15.22557173	10.17977945	29.68649505	Diego Alonso Saldana, Laurie Starck, Pascal Mougin, Bernard Rousseau, Nicolas Ferrando, and Benoit Creton. Prediction of density and viscosity of biofuel compounds using machine learning methods. Energy & fuels, 26(4):2416-2426, 2012.
193	cis-decahydronaphthalene	C1CC[C@H]2CCCC[C@H]2C1	383.1	0.002610285	0.82	-0.086186148	0.79502141	0.47	21.76714851	0.566156966	14.81751434	14.82836042	9.900209795	29.81522772	Diego Alonso Saldana, Laurie Starck, Pascal Mougin, Bernard Rousseau, Nicolas Ferrando, and Benoit Creton. Prediction of density and viscosity of biofuel compounds using machine learning methods. Energy & fuels, 26(4):2416-2426, 2012.
194	cis-decahydronaphthalene	C1CC[C@H]2CCCC[C@H]2C1	393.1	0.002543882	0.75	-0.124938737	0.796234812	0.49	21.76025743	0.574548854	14.81234595	14.82353068	9.900173904	29.8730396	Diego Alonso Saldana, Laurie Starck, Pascal Mougin, Bernard Rousseau, Nicolas Ferrando, and Benoit Creton. Prediction of density and viscosity of biofuel compounds using machine learning methods. Energy & fuels, 26(4):2416-2426, 2012.
195	cis-decahydronaphthalene	C1CC[C@H]2CCCC[C@H]2C1	403.1	0.002480774	0.68	-0.167491087	0.772458095	0.99	21.97784158	0.542868475	14.26086102	14.271224	9.513352983	30.01837624	Diego Alonso Saldana, Laurie Starck, Pascal Mougin, Bernard Rousseau, Nicolas Ferrando, and Benoit Creton. Prediction of density and viscosity of biofuel compounds using machine learning methods. Energy & fuels, 26(4):2416-2426, 2012.
196	ethylene oxide	C1CO1	227.45	0.004396571	0.5387	-0.268653025	0.863782485	0.07	22.96289109	11.04581645	17.14999317	20.39937761	5.524382713	31.89915842	WE Wasburn. International critical tables of numerical data, physics, chemistry and technology. 1st electronic edition. Knovel: Norwich, NY, 2003.
197	ethylene oxide	C1CO1	234.95	0.004256225	0.4883	-0.311313276	0.85426077	0.08	23.04675248	10.880902	16.91691975	20.11415944	5.453409474	32.07730693	WE Wasburn. International critical tables of numerical data, physics, chemistry and technology. 1st electronic edition. Knovel: Norwich, NY, 2003.
198	ethylene oxide	C1CO1	240.55	0.00415714	0.4505	-0.346305205	0.836492658	0.1	23.2039802	10.63279502	16.52721846	19.65217875	5.339224239	32.25710891	WE Wasburn. International critical tables of numerical data, physics, chemistry and technology. 1st electronic edition. Knovel: Norwich, NY, 2003.
199	ehtylene oxide	C1CO1	252.15	0.003965893	0.3937	-0.404834585	0.821041354	0.15	23.35116832	10.37972029	16.16167638	19.20787145	5.232344347	32.40479208	WE Wasburn. International critical tables of numerical data, physics, chemistry and technology. 1st electronic edition. Knovel: Norwich, NY, 2003.
200	ethylene oxide	C1CO1	259.55	0.003852822	0.3637	-0.439256699	0.810247684	0.16	23.44994059	10.19641906	15.90703242	18.8945279	5.154929824	32.57189109	WE Wasburn. International critical tables of numerical data, physics, chemistry and technology. 1st electronic edition. Knovel: Norwich, NY, 2003.
201	ethylene oxide	C1CO1	282.45	0.00354045	0.2927	-0.533577278	0.759512969	0.7	23.96567327	9.48922956	14.78575921	17.56893474	4.840270394	33.31415842	WE Wasburn. International critical tables of numerical data, physics, chemistry and technology. 1st electronic edition. Knovel: Norwich, NY, 2003.
202	Ethylene oxide	C1CO1	283.15	0.003531697	0.254	-0.595166283	0.757340115	0.59	23.98737624	9.458794579	14.73972861	17.5137496	4.827026169	33.26484158	Sunghwan Kim, Paul A Thiessen, Tiejun Cheng, Jian Zhang, Asta Gindulyte, and Evan E Bolton. Pug-view: programmatic access to chemical annotations integrated in pubchem. Journal of cheminformatics, 11(1):1-11, 2019.
203	Morpholine	C1COCCN1	288.15	0.003470415	2.53	0.403120521	1.029243658	0.02	21.08693069	14.89505009	18.37278611	23.65247148	11.89063608	29.10105941	A Dean John et al. Lange's handbook of chemistry. In Universitas Of Tennese Knoxville, Fifthenth Edition, Mc. Graw Hill Inc, New York. Conference, 1999.
204	Morpholine	C1COCCN1	293.15	0.003411223	2.23	0.348304863	1.023902379	0.03	21.12647525	14.71716963	18.26276968	23.45506715	11.77048484	29.14675248	Sunghwan Kim, Paul A Thiessen, Tiejun Cheng, Jian Zhang, Asta Gindulyte, and Evan E Bolton. Pug-view: programmatic access to chemical annotations integrated in pubchem. Journal of cheminformatics, 11(1):1-11, 2019.
205	Morpholine	C1COCCN1	303.15	0.003298697	1.79	0.252853031	1.009868877	0.04	21.22862376	14.32311359	17.98468491	22.99157402	11.50196052	29.34306931	A Dean John et al. Lange's handbook of chemistry. In Universitas Of Tennese Knoxville, Fifthenth Edition, Mc. Graw Hill Inc, New York. Conference, 1999.
206	1,4-Dioxane	C1COCCO1	288.15	0.003470415	1.439	0.158060794	1.030040354	0.04	21.65553465	10.62516259	18.7483992	21.54999735	10.06672843	29.92011881	A Dean John et al. Lange's handbook of chemistry. In Universitas Of Tennese Knoxville, Fifthenth Edition, Mc. Graw Hill Inc, New York. Conference, 1999.
207	1,4-Dioxane	C1COCCO1	303.15	0.003298697	1.087	0.036229544	1.010395624	0.07	21.79846535	10.30875964	18.29648332	21.00089024	9.794191899	30.1239604	A Dean John et al. Lange's handbook of chemistry. In Universitas Of Tennese Knoxville, Fifthenth Edition, Mc. Graw Hill Inc, New York. Conference, 1999.
208	1,3-dioxolane	C1COCO1	298.15	0.003354016	0.599791076	-0.222	1.061380462	0.03	21.92687129	11.69260682	19.11634567	22.40885128	8.969181339	30.30287129	Gregory W Kau man and Peter C Jurs. Prediction of surface tension, viscosity, and thermal conductivity for common organic solvents using quantitative structure- property relationships. Journal of chemical information and computer sciences, 41(2):408-418, 2001.
209	Trimethylene sulfide	C1CSC1	293.15	0.003411223	0.638	-0.195179321	0.986472288	0.05	23.19480198	11.33790955	18.99378196	22.12047624	9.372576011	32.11406931	A Dean John et al. Lange's handbook of chemistry. In Universitas Of Tennese Knoxville, Fifthenth Edition, Mc. Graw Hill Inc, New York. Conference, 1999.
210	Trimethylene sulfide	C1CSC1	298.15	0.003354016	0.607	-0.216811309	0.983402825	0.05	23.22279208	11.27023687	18.91292045	22.01637158	9.327150091	32.12271287	A Dean John et al. Lange's handbook of chemistry. In Universitas Of Tennese Knoxville, Fifthenth Edition, Mc. Graw Hill Inc, New York. Conference, 1999.
211	Methyl 2-cyanoacrylate	C=C(C#N)C(=O)OC	298.15	0.003354016	2.2	0.342422681	1.097533092	0.03	23.4810099	15.25569764	19.43817505	24.70994512	15.36474754	32.49584158	Sunghwan Kim, Paul A Thiessen, Tiejun Cheng, Jian Zhang, Asta Gindulyte, and Evan E Bolton. Pug-view: programmatic access to chemical annotations integrated in pubchem. Journal of cheminformatics, 11(1):1-11, 2019.
212	diisopropenyl	C=C(C)C(=C)C	273.52	0.00365604	0.3374	-0.471854922	0.756874096	0.16	22.41769307	2.976357426	16.30630439	16.57594545	7.670864669	30.94241584	WE Wasburn. International critical tables of numerical data, physics, chemistry and technology. 1st electronic edition. Knovel: Norwich, NY, 2003.
213	diisopropenyl	C=C(C)C(=C)C	279.1	0.003582945	0.3169	-0.499077761	0.74314823	0.16	22.54508911	2.87055855	15.95745568	16.21379417	7.499863792	31.11617822	WE Wasburn. International critical tables of numerical data, physics, chemistry and technology. 1st electronic edition. Knovel: Norwich, NY, 2003.
214	diisopropenyl	C=C(C)C(=C)C	283.93	0.003521995	0.301	-0.521433504	0.744045095	0.2	22.54529703	2.858969105	15.95996091	16.2142151	7.501455024	31.12219802	WE Wasburn. International critical tables of numerical data, physics, chemistry and technology. 1st electronic edition. Knovel: Norwich, NY, 2003.
215	diisopropenyl	C=C(C)C(=C)C	288.61	0.003464883	0.2866	-0.542723814	0.733063647	0.3	22.65969307	2.760659083	15.68022855	15.92162568	7.362849367	31.30164356	WE Wasburn. International critical tables of numerical data, physics, chemistry and technology. 1st electronic edition. Knovel: Norwich, NY, 2003.
216	diisopropenyl	C=C(C)C(=C)C	293.15	0.003411223	0.2733	-0.563360368	0.739263698	0.2	22.59422772	2.790360614	15.8084521	16.05309624	7.426569143	31.16322772	WE Wasburn. International critical tables of numerical data, physics, chemistry and technology. 1st electronic edition. Knovel: Norwich, NY, 2003.
217	diisopropenyl	C=C(C)C(=C)C	293.91	0.003402402	0.2719	-0.565590792	0.738080359	0.24	22.60319802	2.761736962	15.77872229	16.01882027	7.409812615	31.08452475	WE Wasburn. International critical tables of numerical data, physics, chemistry and technology. 1st electronic edition. Knovel: Norwich, NY, 2003.
218	diisopropenyl	C=C(C)C(=C)C	298.61	0.00334885	0.2599	-0.585193721	0.734273194	0.24	22.6460099	2.726109631	15.67542036	15.91096294	7.362466624	31.19434653	WE Wasburn. International critical tables of numerical data, physics, chemistry and technology. 1st electronic edition. Knovel: Norwich, NY, 2003.
219	diisopropenyl	C=C(C)C(=C)C	303.86	0.003290989	0.2474	-0.606600305	0.722234622	0.33	22.76981188	2.642958245	15.37109565	15.59694674	7.216772892	31.49469307	WE Wasburn. International critical tables of numerical data, physics, chemistry and technology. 1st electronic edition. Knovel: Norwich, NY, 2003.
220	diisopropenyl	C=C(C)C(=C)C	309.21	0.003234048	0.2355	-0.628009089	0.719824934	0.35	22.79714851	2.604624924	15.29989476	15.52028883	7.184490152	31.55271287	WE Wasburn. International critical tables of numerical data, physics, chemistry and technology. 1st electronic edition. Knovel: Norwich, NY, 2003.
221	2,3-Dimethyl-1-1,3-butadiene	C=C(C)C(=C)C	313.15	0.003193358	0.22	-0.657577319	0.711672654	0.47	22.87977228	2.549371096	15.08805082	15.3022694	7.082194992	31.64169307	Dabir S Viswanath, Tushar K Ghosh, Dasika HL Prasad, Nidamarty VK Dutt, Kalipatnapu Y Rani, Dabir S Viswanath, Tushar K Ghosh, Dasika HL Prasad, Nidamarty VK Dutt, and Kalipatnapu Y Rani. Correlations and estimation of pure liquid viscosity.Viscosity of Liquids: Theory, Estimation, Experiment, and Data, pages 135-405, 2007.
222	diisopropenyl	C=C(C)C(=C)C	315.14	0.003173193	0.2229	-0.651889932	0.712952198	0.38	22.86625743	2.545403838	15.11312156	15.32625338	7.094781576	31.61108911	WE Wasburn. International critical tables of numerical data, physics, chemistry and technology. 1st electronic edition. Knovel: Norwich, NY, 2003.
223	diisopropenyl	C=C(C)C(=C)C	319.91	0.003125879	0.2137	-0.670195478	0.703206701	0.48	22.97855446	2.480139186	14.86779364	15.07353212	6.97941735	31.6440198	WE Wasburn. International critical tables of numerical data, physics, chemistry and technology. 1st electronic edition. Knovel: Norwich, NY, 2003.
224	diisopropenyl	C=C(C)C(=C)C	324.69	0.003079861	0.2047	-0.688882157	0.699835118	0.73	23.01532673	2.453673	14.78019632	14.9827553	6.942927826	31.74221782	WE Wasburn. International critical tables of numerical data, physics, chemistry and technology. 1st electronic edition. Knovel: Norwich, NY, 2003.
225	diisopropenyl	C=C(C)C(=C)C	329.35	0.003036284	0.1966	-0.706416487	0.691884338	0.64	23.10160396	2.387830719	14.57454322	14.76914011	6.844214286	31.85719802	WE Wasburn. International critical tables of numerical data, physics, chemistry and technology. 1st electronic edition. Knovel: Norwich, NY, 2003.
226	Methacrylic acid	C=C(C)C(=O)O	293.15	0.003411223	1.32	0.120573931	1.073362905	0.01	22.31013861	20.36006754	19.25756467	28.02499954	15.63844116	30.60148515	A Dean John et al. Lange's handbook of chemistry. In Universitas Of Tennese Knoxville, Fifthenth Edition, Mc. Graw Hill Inc, New York. Conference, 1999.
227	Methyl methacrylate	C=C(C)C(=O)OC	293.15	0.003411223	0.632	-0.199282922	0.982901638	0.03	22.43272277	9.468188353	18.82025731	21.06785336	11.3881099	31.03811881	A Dean John et al. Lange's handbook of chemistry. In Universitas Of Tennese Knoxville, Fifthenth Edition, Mc. Graw Hill Inc, New York. Conference, 1999.
228	Cyclohexyl methacrylate	C=C(C)C(=O)OC1CCCCC1	298.15	0.003354016	5.0	0.698970004	0.980586729	0.03	21.67312871	6.029196584	18.44213396	19.40283644	16.02980197	29.77493069	Sunghwan Kim, Paul A Thiessen, Tiejun Cheng, Jian Zhang, Asta Gindulyte, and Evan E Bolton. Pug-view: programmatic access to chemical annotations integrated in pubchem. Journal of cheminformatics, 11(1):1-11, 2019.
229	isobutyl methacrylate	C=C(C)C(=O)OCC(C)C	293.1	0.003411805	1.0	0.0	0.916546368	0.04	22.06940594	6.600353788	17.64250299	18.83690929	13.73975067	30.42121782	Diego Alonso Saldana, Laurie Starck, Pascal Mougin, Bernard Rousseau, Nicolas Ferrando, and Benoit Creton. Prediction of density and viscosity of biofuel compounds using machine learning methods. Energy & fuels, 26(4):2416-2426, 2012.
230	isobutyl methacrylate	C=C(C)C(=O)OCC(C)C	298.1	0.003354579	0.92	-0.036212173	0.914464947	0.05	22.09343564	6.563632013	17.57179777	18.75773535	13.66902122	30.48945545	Diego Alonso Saldana, Laurie Starck, Pascal Mougin, Bernard Rousseau, Nicolas Ferrando, and Benoit Creton. Prediction of density and viscosity of biofuel compounds using machine learning methods. Energy & fuels, 26(4):2416-2426, 2012.
231	Glycidyl methacrylate	C=C(C)C(=O)OCC1CO1	294.2611111	0.003398342	5.481	0.738859802	1.062585396	0.03	22.30622772	10.11098378	19.1587038	21.66321255	15.59027447	30.83644554	Sunghwan Kim, Paul A Thiessen, Tiejun Cheng, Jian Zhang, Asta Gindulyte, and Evan E Bolton. Pug-view: programmatic access to chemical annotations integrated in pubchem. Journal of cheminformatics, 11(1):1-11, 2019.
232	n-butyl methacrylate	C=C(C)C(=O)OCCCC	277.1	0.003608805	1.36	0.133538908	0.937349361	0.01	21.91114851	6.899541282	18.36784287	19.62109309	14.50940321	30.24036634	Diego Alonso Saldana, Laurie Starck, Pascal Mougin, Bernard Rousseau, Nicolas Ferrando, and Benoit Creton. Prediction of density and viscosity of biofuel compounds using machine learning methods. Energy & fuels, 26(4):2416-2426, 2012.
233	n-butyl methacrylate	C=C(C)C(=O)OCCCC	288.1	0.003471017	1.08	0.033423755	0.926159232	0.03	21.99321782	6.75052546	18.06895643	19.28889948	14.22564083	30.27265347	Diego Alonso Saldana, Laurie Starck, Pascal Mougin, Bernard Rousseau, Nicolas Ferrando, and Benoit Creton. Prediction of density and viscosity of biofuel compounds using machine learning methods. Energy & fuels, 26(4):2416-2426, 2012.
234	n-butyl methacrylate	C=C(C)C(=O)OCCCC	293.1	0.003411805	1.09	0.037426498	0.918266737	0.04	22.06014851	6.671527231	17.87760573	19.08202057	14.05910901	30.38143564	Diego Alonso Saldana, Laurie Starck, Pascal Mougin, Bernard Rousseau, Nicolas Ferrando, and Benoit Creton. Prediction of density and viscosity of biofuel compounds using machine learning methods. Energy & fuels, 26(4):2416-2426, 2012.
235	n-butyl methacrylate	C=C(C)C(=O)OCCCC	298.1	0.003354579	0.92	-0.036212173	0.915168565	0.03	22.08983168	6.608267772	17.78888868	18.97687256	13.96604544	30.40646535	Diego Alonso Saldana, Laurie Starck, Pascal Mougin, Bernard Rousseau, Nicolas Ferrando, and Benoit Creton. Prediction of density and viscosity of biofuel compounds using machine learning methods. Energy & fuels, 26(4):2416-2426, 2012.
236	n-butyl methacrylate	C=C(C)C(=O)OCCCC	308.1	0.003245699	0.79	-0.102372909	0.908409322	0.05	22.13261386	6.532678459	17.60007106	18.77349786	13.7982335	30.55755446	Diego Alonso Saldana, Laurie Starck, Pascal Mougin, Bernard Rousseau, Nicolas Ferrando, and Benoit Creton. Prediction of density and viscosity of biofuel compounds using machine learning methods. Energy & fuels, 26(4):2416-2426, 2012.
237	n-butyl methacrylate	C=C(C)C(=O)OCCCC	323.1	0.003095017	0.65	-0.187086643	0.878525203	0.17	22.38668317	6.237997005	16.88699227	18.00251962	13.17968853	30.82870297	Diego Alonso Saldana, Laurie Starck, Pascal Mougin, Bernard Rousseau, Nicolas Ferrando, and Benoit Creton. Prediction of density and viscosity of biofuel compounds using machine learning methods. Energy & fuels, 26(4):2416-2426, 2012.
238	n-butyl methacrylate	C=C(C)C(=O)OCCCC	333.1	0.003002101	0.55	-0.259637311	0.877803041	0.19	22.3899901	6.197345882	16.84127458	17.94549157	13.13049258	30.85943564	Diego Alonso Saldana, Laurie Starck, Pascal Mougin, Bernard Rousseau, Nicolas Ferrando, and Benoit Creton. Prediction of density and viscosity of biofuel compounds using machine learning methods. Energy & fuels, 26(4):2416-2426, 2012.
239	N,n-dimethylaminoethyl methacrylate	C=C(C)C(=O)OCCN(C)C	298.15	0.003354016	1.34	0.127104798	0.966085518	0.06	21.82861386	8.624259079	17.73457372	19.72056843	15.71834699	30.00565347	Sunghwan Kim, Paul A Thiessen, Tiejun Cheng, Jian Zhang, Asta Gindulyte, and Evan E Bolton. Pug-view: programmatic access to chemical annotations integrated in pubchem. Journal of cheminformatics, 11(1):1-11, 2019.
240	d-carvol	C=C(C)C1CC=C(C)C(=O)C1	298.15	0.003354016	3.39	0.530199698	0.963949551	0.02	21.7900198	7.031988502	18.63702267	19.91965884	15.37158086	29.8649901	WE Wasburn. International critical tables of numerical data, physics, chemistry and technology. 1st electronic edition. Knovel: Norwich, NY, 2003.
241	Methacrolein	C=C(C)C=O	293.15	0.003411223	0.49	-0.30980392	0.869827758	0.06	23.01165347	12.9749819	18.25781189	22.39868335	10.24488203	31.86906931	Sunghwan Kim, Paul A Thiessen, Tiejun Cheng, Jian Zhang, Asta Gindulyte, and Evan E Bolton. Pug-view: programmatic access to chemical annotations integrated in pubchem. Journal of cheminformatics, 11(1):1-11, 2019.
242	Alpha-methyl styrene	C=C(C)c1ccccc1	293.15	0.003411223	0.94	-0.026872146	0.922013815	0.05	22.39059406	5.762330845	17.98893667	18.88951317	11.51334126	30.96039604	Sunghwan Kim, Paul A Thiessen, Tiejun Cheng, Jian Zhang, Asta Gindulyte, and Evan E Bolton. Pug-view: programmatic access to chemical annotations integrated in pubchem. Journal of cheminformatics, 11(1):1-11, 2019.
243	Beta-pinene	C=C1CCC2CC1C2(C)C	298.15	0.003354016	1.522	0.182414652	0.86679326	0.07	21.58394059	1.305645669	16.3896563	16.4417478	10.74762535	29.6129901	Sunghwan Kim, Paul A Thiessen, Tiejun Cheng, Jian Zhang, Asta Gindulyte, and Evan E Bolton. Pug-view: programmatic access to chemical annotations integrated in pubchem. Journal of cheminformatics, 11(1):1-11, 2019.
244	propadiene	C=C=C	298.1	0.003354579	0.14	-0.853871964	0.586759255	1.13	25.29488119	2.431993391	14.83214759	15.03042998	4.279232525	35.16260396	Diego Alonso Saldana, Laurie Starck, Pascal Mougin, Bernard Rousseau, Nicolas Ferrando, and Benoit Creton. Prediction of density and viscosity of biofuel compounds using machine learning methods. Energy & fuels, 26(4):2416-2426, 2012.
245	acrylonitrile	C=CC#N	298.15	0.003354016	0.338844156	-0.47	0.794702328	0.2	25.11338614	15.41791254	15.66992903	21.98320577	8.304724739	34.8789604	Gregory W Kau man and Peter C Jurs. Prediction of surface tension, viscosity, and thermal conductivity for common organic solvents using quantitative structure- property relationships. Journal of chemical information and computer sciences, 41(2):408-418, 2001.
246	isoprene	C=CC(=C)C	273.1	0.003661662	0.26	-0.585026652	0.713941891	0.31	23.02127723	3.123500996	15.65048183	15.9593778	6.350937238	31.86211881	Diego Alonso Saldana, Laurie Starck, Pascal Mougin, Bernard Rousseau, Nicolas Ferrando, and Benoit Creton. Prediction of density and viscosity of biofuel compounds using machine learning methods. Energy & fuels, 26(4):2416-2426, 2012.
247	isoprene	C=CC(=C)C	278.1	0.003595829	0.25	-0.602059991	0.701550531	0.34	23.15640594	3.041198681	15.33123131	15.63018382	6.222144477	32.00539604	Diego Alonso Saldana, Laurie Starck, Pascal Mougin, Bernard Rousseau, Nicolas Ferrando, and Benoit Creton. Prediction of density and viscosity of biofuel compounds using machine learning methods. Energy & fuels, 26(4):2416-2426, 2012.
248	isoprene	C=CC(=C)C	278.77	0.003587187	0.2459	-0.609241471	0.709659465	0.28	23.06675248	3.074297393	15.53050716	15.83208379	6.304411047	31.8639604	WE Wasburn. International critical tables of numerical data, physics, chemistry and technology. 1st electronic edition. Knovel: Norwich, NY, 2003.
249	isoprene	C=CC(=C)C	278.8	0.003586801	0.25	-0.602059991	0.705521078	0.32	23.11822772	3.020518849	15.42563822	15.71887645	6.255781613	31.96645545	Diego Alonso Saldana, Laurie Starck, Pascal Mougin, Bernard Rousseau, Nicolas Ferrando, and Benoit Creton. Prediction of density and viscosity of biofuel compounds using machine learning methods. Energy & fuels, 26(4):2416-2426, 2012.
250	isoprene	C=CC(=C)C	283.1	0.003532321	0.24	-0.619788758	0.702202782	0.41	23.15166337	3.007067344	15.33456966	15.62683875	6.22439221	32.04275248	Diego Alonso Saldana, Laurie Starck, Pascal Mougin, Bernard Rousseau, Nicolas Ferrando, and Benoit Creton. Prediction of density and viscosity of biofuel compounds using machine learning methods. Energy & fuels, 26(4):2416-2426, 2012.
251	isoprene	C=CC(=C)C	283.42	0.003528333	0.2358	-0.627456199	0.702697017	0.32	23.14153465	3.014728314	15.34822379	15.64168707	6.231800826	31.96318812	WE Wasburn. International critical tables of numerical data, physics, chemistry and technology. 1st electronic edition. Knovel: Norwich, NY, 2003.
252	isoprene	C=CC(=C)C	283.5	0.003527337	0.24	-0.619788758	0.713427687	0.29	23.01889109	3.091144706	15.59829107	15.90192873	6.334024832	31.82983168	Diego Alonso Saldana, Laurie Starck, Pascal Mougin, Bernard Rousseau, Nicolas Ferrando, and Benoit Creton. Prediction of density and viscosity of biofuel compounds using machine learning methods. Energy & fuels, 26(4):2416-2426, 2012.
253	isoprene	C=CC(=C)C	288.1	0.003471017	0.23	-0.638272164	0.692271921	0.38	23.25294059	2.924684498	15.08218309	15.36337518	6.123525036	32.17056436	Diego Alonso Saldana, Laurie Starck, Pascal Mougin, Bernard Rousseau, Nicolas Ferrando, and Benoit Creton. Prediction of density and viscosity of biofuel compounds using machine learning methods. Energy & fuels, 26(4):2416-2426, 2012.
254	isoprene	C=CC(=C)C	288.48	0.003466445	0.2249	-0.648010545	0.698888013	0.43	23.19120792	2.9824007	15.2339218	15.52330067	6.186796453	32.04020792	WE Wasburn. International critical tables of numerical data, physics, chemistry and technology. 1st electronic edition. Knovel: Norwich, NY, 2003.
255	isoprene	C=CC(=C)C	288.5	0.003466205	0.23	-0.638272164	0.693096889	0.42	23.25287129	2.940066693	15.10255281	15.38623331	6.134231173	32.17792079	Diego Alonso Saldana, Laurie Starck, Pascal Mougin, Bernard Rousseau, Nicolas Ferrando, and Benoit Creton. Prediction of density and viscosity of biofuel compounds using machine learning methods. Energy & fuels, 26(4):2416-2426, 2012.
256	isoprene	C=CC(=C)C	293.1	0.003411805	0.22	-0.657577319	0.693195331	0.45	23.25215842	2.928175555	15.08885757	15.37055613	6.131249622	32.1190099	Diego Alonso Saldana, Laurie Starck, Pascal Mougin, Bernard Rousseau, Nicolas Ferrando, and Benoit Creton. Prediction of density and viscosity of biofuel compounds using machine learning methods. Energy & fuels, 26(4):2416-2426, 2012.
257	isoprene	C=CC(=C)C	293.5	0.003407155	0.22	-0.657577319	0.693093649	0.39	23.24273267	2.909279217	15.08543006	15.36366195	6.127882501	32.17914851	Diego Alonso Saldana, Laurie Starck, Pascal Mougin, Bernard Rousseau, Nicolas Ferrando, and Benoit Creton. Prediction of density and viscosity of biofuel compounds using machine learning methods. Energy & fuels, 26(4):2416-2426, 2012.
258	isoprene	C=CC(=C)C	293.56	0.003406459	0.2147	-0.668167956	0.691077363	0.55	23.27115842	2.91660569	15.03441882	15.31503615	6.109031663	32.13216832	WE Wasburn. International critical tables of numerical data, physics, chemistry and technology. 1st electronic edition. Knovel: Norwich, NY, 2003.
259	isoprene	C=CC(=C)C	298.1	0.003354579	0.21	-0.677780705	0.684518745	0.52	23.34219802	2.840404137	14.86146147	15.13069253	6.037514791	32.27939604	Diego Alonso Saldana, Laurie Starck, Pascal Mougin, Bernard Rousseau, Nicolas Ferrando, and Benoit Creton. Prediction of density and viscosity of biofuel compounds using machine learning methods. Energy & fuels, 26(4):2416-2426, 2012.
260	isoprene	C=CC(=C)C	298.4	0.003351206	0.206	-0.68613278	0.685745134	0.4	23.34051485	2.85888594	14.88878888	15.1610136	6.050177232	32.22864356	WE Wasburn. International critical tables of numerical data, physics, chemistry and technology. 1st electronic edition. Knovel: Norwich, NY, 2003.
261	isoprene	C=CC(=C)C	298.5	0.003350084	0.21	-0.677780705	0.682831197	0.45	23.36078218	2.835472964	14.81838705	15.08744168	6.020601164	32.23117822	Diego Alonso Saldana, Laurie Starck, Pascal Mougin, Bernard Rousseau, Nicolas Ferrando, and Benoit Creton. Prediction of density and viscosity of biofuel compounds using machine learning methods. Energy & fuels, 26(4):2416-2426, 2012.
262	isoprene	C=CC(=C)C	302.0	0.003311258	0.2	-0.698970004	0.681796133	0.65	23.37767327	2.814710937	14.78170515	15.04761152	6.007137283	32.36243564	Diego Alonso Saldana, Laurie Starck, Pascal Mougin, Bernard Rousseau, Nicolas Ferrando, and Benoit Creton. Prediction of density and viscosity of biofuel compounds using machine learning methods. Energy & fuels, 26(4):2416-2426, 2012.
263	isoprene	C=CC(=C)C	302.09	0.003310272	0.1996	-0.699839463	0.679716142	0.54	23.39993069	2.812138467	14.73189176	14.99816346	5.988273299	32.29342574	WE Wasburn. International critical tables of numerical data, physics, chemistry and technology. 1st electronic edition. Knovel: Norwich, NY, 2003.
264	isoprene	C=CC(=C)C	303.0	0.00330033	0.2	-0.698970004	0.681743068	0.52	23.37926733	2.806106525	14.78038449	15.04463827	6.007411066	32.32634653	Diego Alonso Saldana, Laurie Starck, Pascal Mougin, Bernard Rousseau, Nicolas Ferrando, and Benoit Creton. Prediction of density and viscosity of biofuel compounds using machine learning methods. Energy & fuels, 26(4):2416-2426, 2012.
265	isoprene	C=CC(=C)C	303.08	0.003299459	0.1985	-0.702239489	0.678659498	0.55	23.40984158	2.796839562	14.71631666	14.97999273	5.985562218	32.35979208	WE Wasburn. International critical tables of numerical data, physics, chemistry and technology. 1st electronic edition. Knovel: Norwich, NY, 2003.
266	isoprene	C=CC(=C)C	303.1	0.003299241	0.2	-0.698970004	0.679930925	0.48	23.39349505	2.803354987	14.73906435	15.00352336	5.992431283	32.32393069	Diego Alonso Saldana, Laurie Starck, Pascal Mougin, Bernard Rousseau, Nicolas Ferrando, and Benoit Creton. Prediction of density and viscosity of biofuel compounds using machine learning methods. Energy & fuels, 26(4):2416-2426, 2012.
267	isoprene	C=CC(=C)C	305.1	0.003277614	0.19	-0.721246399	0.677187445	0.61	23.42113861	2.791528222	14.66464731	14.92824236	5.964068864	32.49906931	Diego Alonso Saldana, Laurie Starck, Pascal Mougin, Bernard Rousseau, Nicolas Ferrando, and Benoit Creton. Prediction of density and viscosity of biofuel compounds using machine learning methods. Energy & fuels, 26(4):2416-2426, 2012.
268	isoprene	C=CC(=C)C	305.17	0.003276862	0.1944	-0.711303739	0.672625451	0.76	23.48066337	2.759882222	14.56117933	14.82065649	5.923075587	32.49490099	WE Wasburn. International critical tables of numerical data, physics, chemistry and technology. 1st electronic edition. Knovel: Norwich, NY, 2003.
269	acrylic acid	C=CC(=O)O	298.15	0.003354016	1.2	0.079181246	1.119899278	0.02	22.81708911	23.59088114	19.55974101	30.64511088	15.03575233	31.66412871	Valentin Goussard, Francois Duprat, Jean-Luc Ploix, G erard Dreyfus, Veronique Nardello-Rataj, and Jean-Marie Aubry. A new machine-learning tool for fast estimation of liquid viscosity. application to cosmetic oils. Journal of Chemical Information and Modeling, 60(4):2012-2023, 2020.
270	methyl acrylate	C=CC(=O)OC	273.0	0.003663004	0.63	-0.200659451	1.022848759	0.01	22.66930693	11.30729804	19.65505134	22.67551628	10.88594449	31.38193069	Diego Alonso Saldana, Laurie Starck, Pascal Mougin, Bernard Rousseau, Nicolas Ferrando, and Benoit Creton. Prediction of density and viscosity of biofuel compounds using machine learning methods. Energy & fuels, 26(4):2416-2426, 2012.
271	Methyl acrylate	C=CC(=O)OC	288.7055556	0.003463737	0.517	-0.286509457	1.011555648	0.02	22.7579505	11.11340854	19.35718191	22.32064909	10.7078287	31.48286139	Sunghwan Kim, Paul A Thiessen, Tiejun Cheng, Jian Zhang, Asta Gindulyte, and Evan E Bolton. Pug-view: programmatic access to chemical annotations integrated in pubchem. Journal of cheminformatics, 11(1):1-11, 2019.
272	methyl acrylate	C=CC(=O)OC	298.15	0.003354016	0.45	-0.346787486	0.994429656	0.06	22.88683168	10.88541331	18.9754608	21.87609502	10.49458745	31.70074257	Valentin Goussard, Francois Duprat, Jean-Luc Ploix, G erard Dreyfus, Veronique Nardello-Rataj, and Jean-Marie Aubry. A new machine-learning tool for fast estimation of liquid viscosity. application to cosmetic oils. Journal of Chemical Information and Modeling, 60(4):2012-2023, 2020.
273	Isobutyl acrylate	C=CC(=O)OCC(C)C	294.2611111	0.003398342	0.822	-0.085128182	0.936096371	0.04	22.12476238	7.579018891	18.17117651	19.68853503	13.27018315	30.4929604	Sunghwan Kim, Paul A Thiessen, Tiejun Cheng, Jian Zhang, Asta Gindulyte, and Evan E Bolton. Pug-view: programmatic access to chemical annotations integrated in pubchem. Journal of cheminformatics, 11(1):1-11, 2019.
274	n-butyl acrylate	C=CC(=O)OCCCC	278.3	0.003593245	1.18	0.071882007	0.941320166	0.03	22.08086139	7.754061024	18.56308025	20.11758566	13.72384676	30.44114851	Diego Alonso Saldana, Laurie Starck, Pascal Mougin, Bernard Rousseau, Nicolas Ferrando, and Benoit Creton. Prediction of density and viscosity of biofuel compounds using machine learning methods. Energy & fuels, 26(4):2416-2426, 2012.
275	n-butyl acrylate	C=CC(=O)OCCCC	286.0	0.003496503	1.03	0.012837225	0.935908275	0.07	22.12511881	7.656797195	18.4118371	19.94059567	13.58327107	30.58110891	Diego Alonso Saldana, Laurie Starck, Pascal Mougin, Bernard Rousseau, Nicolas Ferrando, and Benoit Creton. Prediction of density and viscosity of biofuel compounds using machine learning methods. Energy & fuels, 26(4):2416-2426, 2012.
276	n-butyl acrylate	C=CC(=O)OCCCC	298.3	0.00335233	0.86	-0.065501549	0.922245585	0.12	22.23836634	7.484355527	18.06504226	19.55418367	13.2935719	30.68819802	Diego Alonso Saldana, Laurie Starck, Pascal Mougin, Bernard Rousseau, Nicolas Ferrando, and Benoit Creton. Prediction of density and viscosity of biofuel compounds using machine learning methods. Energy & fuels, 26(4):2416-2426, 2012.
277	Linalool	C=CC(C)(O)CCC=C(C)C	298.15	0.003354016	4.465	0.649821463	0.865261002	0.09	21.6919505	9.13758437	16.46473429	18.83100891	15.70188522	29.71369307	Sunghwan Kim, Paul A Thiessen, Tiejun Cheng, Jian Zhang, Asta Gindulyte, and Evan E Bolton. Pug-view: programmatic access to chemical annotations integrated in pubchem. Journal of cheminformatics, 11(1):1-11, 2019.
278	Methyl vinyl ketone	C=CC(C)=O	294.2611111	0.003398342	0.807	-0.093126465	0.881764747	0.04	22.89788119	12.42974966	17.98216869	21.86002328	9.663358537	31.73129703	Sunghwan Kim, Paul A Thiessen, Tiejun Cheng, Jian Zhang, Asta Gindulyte, and Evan E Bolton. Pug-view: programmatic access to chemical annotations integrated in pubchem. Journal of cheminformatics, 11(1):1-11, 2019.
279	Acrylamide	C=CC(N)=O	298.15	0.003354016	2.71	0.432969291	1.113657094	0.01	21.96451485	24.64089556	20.7066382	32.18613494	16.39522465	30.03746535	Sunghwan Kim, Paul A Thiessen, Tiejun Cheng, Jian Zhang, Asta Gindulyte, and Evan E Bolton. Pug-view: programmatic access to chemical annotations integrated in pubchem. Journal of cheminformatics, 11(1):1-11, 2019.
280	1,3-butadiene	C=CC=C	293.1	0.003411805	0.47	-0.327902142	0.632984561	0.83	24.2070297	2.930844783	14.10834071	14.40982386	4.823421201	33.59424752	Diego Alonso Saldana, Laurie Starck, Pascal Mougin, Bernard Rousseau, Nicolas Ferrando, and Benoit Creton. Prediction of density and viscosity of biofuel compounds using machine learning methods. Energy & fuels, 26(4):2416-2426, 2012.
281	1,3-butadiene	C=CC=C	303.1	0.003299241	0.42	-0.37675071	0.619193864	1.08	24.39983168	2.79635509	13.74408396	14.02590236	4.709803654	33.78345545	Diego Alonso Saldana, Laurie Starck, Pascal Mougin, Bernard Rousseau, Nicolas Ferrando, and Benoit Creton. Prediction of density and viscosity of biofuel compounds using machine learning methods. Energy & fuels, 26(4):2416-2426, 2012.
282	1,3-butadiene	C=CC=C	313.1	0.003193868	0.38	-0.420216403	0.598461862	1.94	24.66289109	2.657098318	13.22558205	13.49011611	4.553484366	34.34730693	Diego Alonso Saldana, Laurie Starck, Pascal Mougin, Bernard Rousseau, Nicolas Ferrando, and Benoit Creton. Prediction of density and viscosity of biofuel compounds using machine learning methods. Energy & fuels, 26(4):2416-2426, 2012.
283	1,3-butadiene	C=CC=C	323.1	0.003095017	0.35	-0.455931956	0.591531953	2.03	24.76689109	2.582899791	13.04280435	13.29636321	4.505994295	34.27485149	Diego Alonso Saldana, Laurie Starck, Pascal Mougin, Bernard Rousseau, Nicolas Ferrando, and Benoit Creton. Prediction of density and viscosity of biofuel compounds using machine learning methods. Energy & fuels, 26(4):2416-2426, 2012.
284	1,3-butadiene	C=CC=C	333.1	0.003002101	0.31	-0.508638306	0.572868852	2.12	25.01373267	2.444777993	12.5723271	12.80804028	4.364077452	34.65786139	Diego Alonso Saldana, Laurie Starck, Pascal Mougin, Bernard Rousseau, Nicolas Ferrando, and Benoit Creton. Prediction of density and viscosity of biofuel compounds using machine learning methods. Energy & fuels, 26(4):2416-2426, 2012.
285	Acrolein	C=CC=O	293.15	0.003411223	0.35	-0.455931956	0.864468267	0.05	23.78636634	13.81959358	18.35448514	22.97543989	8.764760159	33.02584158	Sunghwan Kim, Paul A Thiessen, Tiejun Cheng, Jian Zhang, Asta Gindulyte, and Evan E Bolton. Pug-view: programmatic access to chemical annotations integrated in pubchem. Journal of cheminformatics, 11(1):1-11, 2019.
286	3-bromopropylene	C=CCBr	273.45	0.003656976	0.6168	-0.209855635	1.532219003	0.05	24.42668317	8.263397549	18.323434	20.1006144	8.168097407	33.8879802	WE Wasburn. International critical tables of numerical data, physics, chemistry and technology. 1st electronic edition. Knovel: Norwich, NY, 2003.
287	3-bromopropylene	C=CCBr	279.79	0.003574109	0.573	-0.241845378	1.510181319	0.06	24.54827723	8.130362223	18.02084037	19.77008677	8.039634959	34.06836634	WE Wasburn. International critical tables of numerical data, physics, chemistry and technology. 1st electronic edition. Knovel: Norwich, NY, 2003.
288	3-bromopropylene	C=CCBr	285.57	0.003501768	0.5372	-0.269863996	1.50420868	0.08	24.57173267	8.069874205	17.92455793	19.65746794	7.995477977	34.07473267	WE Wasburn. International critical tables of numerical data, physics, chemistry and technology. 1st electronic edition. Knovel: Norwich, NY, 2003.
289	3-bromopropylene	C=CCBr	291.49	0.003430649	0.5046	-0.297052754	1.492328449	0.1	24.64209901	7.982898716	17.7451053	19.45813608	7.915311459	34.20887129	WE Wasburn. International critical tables of numerical data, physics, chemistry and technology. 1st electronic edition. Knovel: Norwich, NY, 2003.
290	3-bromopropylene	C=CCBr	297.88	0.003357057	0.4727	-0.325414398	1.463187398	0.15	24.80343564	7.799104137	17.35138736	19.02366003	7.743709721	34.37794059	WE Wasburn. International critical tables of numerical data, physics, chemistry and technology. 1st electronic edition. Knovel: Norwich, NY, 2003.
291	3-bromopropylene	C=CCBr	303.99	0.003289582	0.4449	-0.351737594	1.466805269	0.12	24.77425743	7.799804916	17.36952839	19.0404954	7.750847997	34.34840594	WE Wasburn. International critical tables of numerical data, physics, chemistry and technology. 1st electronic edition. Knovel: Norwich, NY, 2003.
292	3-bromopropylene	C=CCBr	310.37	0.003221961	0.4198	-0.376957566	1.446294623	0.15	24.90005941	7.668188765	17.08932856	18.73097615	7.631146489	34.53311881	WE Wasburn. International critical tables of numerical data, physics, chemistry and technology. 1st electronic edition. Knovel: Norwich, NY, 2003.
293	3-bromopropylene	C=CCBr	315.99	0.003164657	0.3988	-0.39924485	1.433269097	0.27	24.97637624	7.586097078	16.90260469	18.52702902	7.552760732	34.67366337	WE Wasburn. International critical tables of numerical data, physics, chemistry and technology. 1st electronic edition. Knovel: Norwich, NY, 2003.
294	3-bromopropylene	C=CCBr	321.01	0.003115168	0.3805	-0.419645339	1.419164994	0.23	25.06441584	7.488224401	16.71313983	18.31409063	7.471726943	34.80959406	WE Wasburn. International critical tables of numerical data, physics, chemistry and technology. 1st electronic edition. Knovel: Norwich, NY, 2003.
295	3-bromopropylene	C=CCBr	327.7	0.003051572	0.3587	-0.445268623	1.40127253	0.37	25.16114851	7.378298726	16.45821362	18.03651692	7.364079296	34.8670099	WE Wasburn. International critical tables of numerical data, physics, chemistry and technology. 1st electronic edition. Knovel: Norwich, NY, 2003.
296	3-bromopropylene	C=CCBr	334.3	0.002991325	0.3402	-0.468265691	1.412999933	0.21	25.1000396	7.402726244	16.58321965	18.16060959	7.413393387	34.8159901	WE Wasburn. International critical tables of numerical data, physics, chemistry and technology. 1st electronic edition. Knovel: Norwich, NY, 2003.
297	3-bromopropylene	C=CCBr	341.82	0.002925516	0.3193	-0.495801082	1.389915975	0.34	25.22066337	7.265444568	16.26609687	17.81504921	7.281813296	35.02262376	WE Wasburn. International critical tables of numerical data, physics, chemistry and technology. 1st electronic edition. Knovel: Norwich, NY, 2003.
298	3-Butenoic acid	C=CCC(=O)O	298.15	0.003354016	1.4	0.146128036	1.029671556	0.04	22.62139604	18.99385953	18.61220116	26.59311544	14.72443749	31.27233663	Valentin Goussard, Francois Duprat, Jean-Luc Ploix, G erard Dreyfus, Veronique Nardello-Rataj, and Jean-Marie Aubry. A new machine-learning tool for fast estimation of liquid viscosity. application to cosmetic oils. Journal of Chemical Information and Modeling, 60(4):2012-2023, 2020.
299	1,5-Hexadiene	C=CCCC=C	309.15	0.003234676	0.244	-0.612610174	0.674291121	0.72	23.29233663	1.836089956	14.36761094	14.48472426	6.723292857	32.18561386	A Dean John et al. Lange's handbook of chemistry. In Universitas Of Tennese Knoxville, Fifthenth Edition, Mc. Graw Hill Inc, New York. Conference, 1999.
300	1-Octene	C=CCCCCCC	293.15	0.003411223	0.47	-0.327902142	0.708604885	0.3	22.23350495	1.040204457	15.08333665	15.11935404	9.234705863	30.56811881	A Dean John et al. Lange's handbook of chemistry. In Universitas Of Tennese Knoxville, Fifthenth Edition, Mc. Graw Hill Inc, New York. Conference, 1999.
301	1-Nonene	C=CCCCCCCC	293.15	0.003411223	0.62	-0.207608311	0.730451752	0.21	22.00745545	1.016623986	15.47547005	15.50903765	10.51810596	30.21027723	A Dean John et al. Lange's handbook of chemistry. In Universitas Of Tennese Knoxville, Fifthenth Edition, Mc. Graw Hill Inc, New York. Conference, 1999.
302	1-Decene	C=CCCCCCCCC	293.15	0.003411223	0.805	-0.09420412	0.739135753	0.17	21.90319802	0.984464487	15.56267627	15.59399542	11.61221531	30.16933663	A Dean John et al. Lange's handbook of chemistry. In Universitas Of Tennese Knoxville, Fifthenth Edition, Mc. Graw Hill Inc, New York. Conference, 1999.
303	1-Decene	C=CCCCCCCCC	298.15	0.003354016	0.75	-0.124938737	0.738252744	0.22	21.91314851	0.979454258	15.51669172	15.54773	11.56990652	30.19467327	Dabir S Viswanath, Tushar K Ghosh, Dasika HL Prasad, Nidamarty VK Dutt, Kalipatnapu Y Rani, Dabir S Viswanath, Tushar K Ghosh, Dasika HL Prasad, Nidamarty VK Dutt, and Kalipatnapu Y Rani. Correlations and estimation of pure liquid viscosity.Viscosity of Liquids: Theory, Estimation, Experiment, and Data, pages 135-405, 2007.
304	1-Undecene	C=CCCCCCCCCC	298.15	0.003354016	0.96	-0.017728767	0.748135661	0.19	21.82707921	0.952773651	15.65365679	15.68275531	12.71603688	30.12444554	Dabir S Viswanath, Tushar K Ghosh, Dasika HL Prasad, Nidamarty VK Dutt, Kalipatnapu Y Rani, Dabir S Viswanath, Tushar K Ghosh, Dasika HL Prasad, Nidamarty VK Dutt, and Kalipatnapu Y Rani. Correlations and estimation of pure liquid viscosity.Viscosity of Liquids: Theory, Estimation, Experiment, and Data, pages 135-405, 2007.
305	1-Dodecene	C=CCCCCCCCCCC	298.15	0.003354016	1.2	0.079181246	0.751826646	0.13	21.79482178	0.914120901	15.66104543	15.68783692	13.76175854	30.1420396	Dabir S Viswanath, Tushar K Ghosh, Dasika HL Prasad, Nidamarty VK Dutt, Kalipatnapu Y Rani, Dabir S Viswanath, Tushar K Ghosh, Dasika HL Prasad, Nidamarty VK Dutt, and Kalipatnapu Y Rani. Correlations and estimation of pure liquid viscosity.Viscosity of Liquids: Theory, Estimation, Experiment, and Data, pages 135-405, 2007.
306	1-Tetra decene	C=CCCCCCCCCCCCC	298.15	0.003354016	1.83	0.26245109	0.762700217	0.2	21.6890396	0.887107808	15.78669714	15.8117216	15.97771176	29.82080198	Dabir S Viswanath, Tushar K Ghosh, Dasika HL Prasad, Nidamarty VK Dutt, Kalipatnapu Y Rani, Dabir S Viswanath, Tushar K Ghosh, Dasika HL Prasad, Nidamarty VK Dutt, and Kalipatnapu Y Rani. Correlations and estimation of pure liquid viscosity.Viscosity of Liquids: Theory, Estimation, Experiment, and Data, pages 135-405, 2007.
307	1-Pentadodecene	C=CCCCCCCCCCCCCC	298.15	0.003354016	2.24	0.350248018	0.7774387	0.13	21.5430396	0.900822795	16.11162222	16.13691449	17.43619958	29.76431683	Dabir S Viswanath, Tushar K Ghosh, Dasika HL Prasad, Nidamarty VK Dutt, Kalipatnapu Y Rani, Dabir S Viswanath, Tushar K Ghosh, Dasika HL Prasad, Nidamarty VK Dutt, and Kalipatnapu Y Rani. Correlations and estimation of pure liquid viscosity.Viscosity of Liquids: Theory, Estimation, Experiment, and Data, pages 135-405, 2007.
308	1-hexadecene	C=CCCCCCCCCCCCCCC	273.1	0.003661662	2.56	0.408239965	0.806413672	0.15	21.28363366	0.964241452	17.42546594	17.45224525	20.80360702	29.19610891	Diego Alonso Saldana, Laurie Starck, Pascal Mougin, Bernard Rousseau, Nicolas Ferrando, and Benoit Creton. Prediction of density and viscosity of biofuel compounds using machine learning methods. Energy & fuels, 26(4):2416-2426, 2012.
309	1-hexadecene	C=CCCCCCCCCCCCCCC	293.1	0.003411805	1.67	0.222716471	0.7810236	0.15	21.51856436	0.88476116	16.17286813	16.19717371	18.60044863	29.90785149	Diego Alonso Saldana, Laurie Starck, Pascal Mougin, Bernard Rousseau, Nicolas Ferrando, and Benoit Creton. Prediction of density and viscosity of biofuel compounds using machine learning methods. Energy & fuels, 26(4):2416-2426, 2012.
310	1-hexadecene	C=CCCCCCCCCCCCCCC	333.1	0.003002101	0.88	-0.055517328	0.742940648	0.32	21.88211881	0.79092829	15.05903673	15.0799702	17.08069376	30.31706931	Diego Alonso Saldana, Laurie Starck, Pascal Mougin, Bernard Rousseau, Nicolas Ferrando, and Benoit Creton. Prediction of density and viscosity of biofuel compounds using machine learning methods. Energy & fuels, 26(4):2416-2426, 2012.
311	1-Hepta decene	C=CCCCCCCCCCCCCCCC	298.15	0.003354016	3.24	0.51054501	0.786147499	0.11	21.46349505	0.869629382	16.24486674	16.26823654	19.77908476	29.75310891	Dabir S Viswanath, Tushar K Ghosh, Dasika HL Prasad, Nidamarty VK Dutt, Kalipatnapu Y Rani, Dabir S Viswanath, Tushar K Ghosh, Dasika HL Prasad, Nidamarty VK Dutt, and Kalipatnapu Y Rani. Correlations and estimation of pure liquid viscosity.Viscosity of Liquids: Theory, Estimation, Experiment, and Data, pages 135-405, 2007.
312	1-Octa decene	C=CCCCCCCCCCCCCCCCC	298.15	0.003354016	3.85	0.58546073	0.785067837	0.1	21.49841584	0.84322483	16.16659382	16.18868446	20.73719766	29.91544554	Dabir S Viswanath, Tushar K Ghosh, Dasika HL Prasad, Nidamarty VK Dutt, Kalipatnapu Y Rani, Dabir S Viswanath, Tushar K Ghosh, Dasika HL Prasad, Nidamarty VK Dutt, and Kalipatnapu Y Rani. Correlations and estimation of pure liquid viscosity.Viscosity of Liquids: Theory, Estimation, Experiment, and Data, pages 135-405, 2007.
313	1-Nonodecene	C=CCCCCCCCCCCCCCCCCC	298.15	0.003354016	4.56	0.658964843	0.790450267	0.11	21.44142574	0.849139086	16.26909672	16.29133834	21.980217	30.12832673	Dabir S Viswanath, Tushar K Ghosh, Dasika HL Prasad, Nidamarty VK Dutt, Kalipatnapu Y Rani, Dabir S Viswanath, Tushar K Ghosh, Dasika HL Prasad, Nidamarty VK Dutt, and Kalipatnapu Y Rani. Correlations and estimation of pure liquid viscosity.Viscosity of Liquids: Theory, Estimation, Experiment, and Data, pages 135-405, 2007.
314	1-eicosene	C=CCCCCCCCCCCCCCCCCCC	301.8	0.003313453	4.94	0.693726949	0.794421702	0.07	21.41087129	0.844062289	16.31723038	16.33916604	23.13235052	29.72664356	Diego Alonso Saldana, Laurie Starck, Pascal Mougin, Bernard Rousseau, Nicolas Ferrando, and Benoit Creton. Prediction of density and viscosity of biofuel compounds using machine learning methods. Energy & fuels, 26(4):2416-2426, 2012.
315	1-Eicosene	C=CCCCCCCCCCCCCCCCCCC	308.15	0.003245173	4.2	0.62324929	0.787416427	0.12	21.46958416	0.835836711	16.12082835	16.14262972	22.80183249	29.92117822	Dabir S Viswanath, Tushar K Ghosh, Dasika HL Prasad, Nidamarty VK Dutt, Kalipatnapu Y Rani, Dabir S Viswanath, Tushar K Ghosh, Dasika HL Prasad, Nidamarty VK Dutt, and Kalipatnapu Y Rani. Correlations and estimation of pure liquid viscosity.Viscosity of Liquids: Theory, Estimation, Experiment, and Data, pages 135-405, 2007.
316	3-chloropropylene	C=CCCl	273.68	0.003653902	0.4035	-0.394156461	0.973270264	0.12	24.38630693	8.046586205	16.73604878	18.57003462	7.024316706	33.86809901	WE Wasburn. International critical tables of numerical data, physics, chemistry and technology. 1st electronic edition. Knovel: Norwich, NY, 2003.
317	3-chloropropylene	C=CCCl	279.13	0.00358256	0.38	-0.420216403	0.968158037	0.13	24.43432673	7.969017071	16.61291927	18.42545615	6.968317155	33.90691089	WE Wasburn. International critical tables of numerical data, physics, chemistry and technology. 1st electronic edition. Knovel: Norwich, NY, 2003.
318	3-chloropropylene	C=CCCl	284.34	0.003516916	0.3598	-0.443938841	0.948971755	0.21	24.60151485	7.796669054	16.24971889	18.02344184	6.825931853	34.08683168	WE Wasburn. International critical tables of numerical data, physics, chemistry and technology. 1st electronic edition. Knovel: Norwich, NY, 2003.
319	3-Chloro-1-propene	C=CCCl	288.15	0.003470415	0.347	-0.459670525	0.957546999	0.21	24.51665347	7.846092858	16.39678324	18.17743947	6.883920862	33.99682178	A Dean John et al. Lange's handbook of chemistry. In Universitas Of Tennese Knoxville, Fifthenth Edition, Mc. Graw Hill Inc, New York. Conference, 1999.
320	3-chloropropylene	C=CCCl	289.81	0.003450537	0.3408	-0.467500414	0.944813922	0.27	24.6329703	7.726101903	16.15133115	17.90422139	6.781441123	34.17786139	WE Wasburn. International critical tables of numerical data, physics, chemistry and technology. 1st electronic edition. Knovel: Norwich, NY, 2003.
321	3-chloropropylene	C=CCCl	295.08	0.003388911	0.323	-0.490797478	0.941157261	0.28	24.66610891	7.678750415	16.06545725	17.80631401	6.748081411	34.21138614	WE Wasburn. International critical tables of numerical data, physics, chemistry and technology. 1st electronic edition. Knovel: Norwich, NY, 2003.
322	3-chloropropylene	C=CCCl	301.47	0.00331708	0.3039	-0.5172693	0.935049005	0.29	24.71759406	7.603807454	15.92451461	17.64686877	6.690453927	34.30136634	WE Wasburn. International critical tables of numerical data, physics, chemistry and technology. 1st electronic edition. Knovel: Norwich, NY, 2003.
323	3-chloropropylene	C=CCCl	307.12	0.003256056	0.2885	-0.539854183	0.920086591	0.32	24.84433663	7.456106966	15.63337488	17.32048487	6.573866025	34.45169307	WE Wasburn. International critical tables of numerical data, physics, chemistry and technology. 1st electronic edition. Knovel: Norwich, NY, 2003.
324	3-chloropropylene	C=CCCl	311.52	0.003210067	0.2774	-0.556893543	0.917608579	0.41	24.86826733	7.416465024	15.57315869	17.24906401	6.549510144	34.52813861	WE Wasburn. International critical tables of numerical data, physics, chemistry and technology. 1st electronic edition. Knovel: Norwich, NY, 2003.
325	3-chloropropylene	C=CCCl	315.25	0.003172086	0.2681	-0.571703186	0.912164245	0.42	24.92278218	7.350400521	15.47219269	17.12953242	6.509922777	34.60466337	WE Wasburn. International critical tables of numerical data, physics, chemistry and technology. 1st electronic edition. Knovel: Norwich, NY, 2003.
326	3-iodopropylene	C=CCI	273.48	0.003656575	0.926	-0.033389013	1.987835255	0.02	24.9809703	6.729968665	18.93944375	20.09969767	8.702765787	34.63309901	WE Wasburn. International critical tables of numerical data, physics, chemistry and technology. 1st electronic edition. Knovel: Norwich, NY, 2003.
327	3-iodopropylene	C=CCI	282.48	0.003540074	0.825	-0.083546051	1.96023095	0.06	25.10533663	6.582243119	18.62363969	19.75271616	8.552331424	34.79393069	WE Wasburn. International critical tables of numerical data, physics, chemistry and technology. 1st electronic edition. Knovel: Norwich, NY, 2003.
328	3-iodopropylene	C=CCI	289.92	0.003449227	0.754	-0.122628654	1.943961397	0.07	25.16828713	6.508621768	18.43238972	19.54783667	8.467712475	34.91968317	WE Wasburn. International critical tables of numerical data, physics, chemistry and technology. 1st electronic edition. Knovel: Norwich, NY, 2003.
329	3-iodopropylene	C=CCI	299.27	0.003341464	0.679	-0.168130226	1.925175015	0.07	25.251	6.388770733	18.20951703	19.29781494	8.360770155	34.9969505	WE Wasburn. International critical tables of numerical data, physics, chemistry and technology. 1st electronic edition. Knovel: Norwich, NY, 2003.
330	3-iodopropylene	C=CCI	308.92	0.003237084	0.614	-0.211831629	1.902360294	0.14	25.35018812	6.286514597	17.94010006	19.00975495	8.240207531	35.15294059	WE Wasburn. International critical tables of numerical data, physics, chemistry and technology. 1st electronic edition. Knovel: Norwich, NY, 2003.
331	3-iodopropylene	C=CCI	317.33	0.003151294	0.565	-0.247951552	1.893564737	0.12	25.39224752	6.212405316	17.81792679	18.86997113	8.180076966	35.24016832	WE Wasburn. International critical tables of numerical data, physics, chemistry and technology. 1st electronic edition. Knovel: Norwich, NY, 2003.
332	3-iodopropylene	C=CCI	328.31	0.003045902	0.51	-0.292429824	1.852276505	0.25	25.57965347	6.032286466	17.36402773	18.38209487	7.976258051	35.46565347	WE Wasburn. International critical tables of numerical data, physics, chemistry and technology. 1st electronic edition. Knovel: Norwich, NY, 2003.
333	3-iodopropylene	C=CCI	336.59	0.002970974	0.476	-0.322393047	1.830010744	0.27	25.68344554	5.923978153	17.11344155	18.1099039	7.863923364	35.60448515	WE Wasburn. International critical tables of numerical data, physics, chemistry and technology. 1st electronic edition. Knovel: Norwich, NY, 2003.
334	3-iodopropylene	C=CCI	344.29	0.002904528	0.443	-0.353596274	1.827263695	0.34	25.68579208	5.879068285	17.06269091	18.04725881	7.840280823	35.56278218	WE Wasburn. International critical tables of numerical data, physics, chemistry and technology. 1st electronic edition. Knovel: Norwich, NY, 2003.
335	3-iodopropylene	C=CCI	354.44	0.002821352	0.41	-0.387216143	1.790603163	0.37	25.86406931	5.724090188	16.66315377	17.61899549	7.664487847	35.9009901	WE Wasburn. International critical tables of numerical data, physics, chemistry and technology. 1st electronic edition. Knovel: Norwich, NY, 2003.
336	3-iodopropylene	C=CCI	365.01	0.002739651	0.375	-0.425968732	1.771057735	0.44	25.96947525	5.624850262	16.43609497	17.37202758	7.566417354	36.01637624	WE Wasburn. International critical tables of numerical data, physics, chemistry and technology. 1st electronic edition. Knovel: Norwich, NY, 2003.
337	3-iodopropylene	C=CCI	371.6	0.002691066	0.358	-0.446116973	1.7633976	0.38	26.00706931	5.576736537	16.33510752	17.26092433	7.521630449	36.04363366	WE Wasburn. International critical tables of numerical data, physics, chemistry and technology. 1st electronic edition. Knovel: Norwich, NY, 2003.
338	allylamine	C=CCN	298.15	0.003354016	0.3745	-0.426548178	0.793457909	0.17	22.15437624	15.39166014	14.97995751	21.47845012	8.52653906	30.66524752	WE Wasburn. International critical tables of numerical data, physics, chemistry and technology. 1st electronic edition. Knovel: Norwich, NY, 2003.
339	allylaniline	C=CCNc1ccccc1	328.15	0.003047387	1.41	0.149219113	0.947926864	0.03	22.31731683	7.259964511	17.93170773	19.34584634	13.22084229	30.7580495	WE Wasburn. International critical tables of numerical data, physics, chemistry and technology. 1st electronic edition. Knovel: Norwich, NY, 2003.
340	allylaniline	C=CCNc1ccccc1	403.15	0.002480466	0.506	-0.295849483	0.873532406	0.32	22.93313861	5.949487159	16.16108264	17.22181628	11.60981129	31.61818812	WE Wasburn. International critical tables of numerical data, physics, chemistry and technology. 1st electronic edition. Knovel: Norwich, NY, 2003.
341	allyl alcohol	C=CCO	280.56	0.0035643	1.81	0.257678575	0.873766187	0.08	22.261	20.13956056	16.04729842	25.75126612	11.09259878	30.87189109	WE Wasburn. International critical tables of numerical data, physics, chemistry and technology. 1st electronic edition. Knovel: Norwich, NY, 2003.
342	allyl alcohol	C=CCO	280.6	0.003563792	1.81	0.257678575	0.874525161	0.07	22.25870297	20.15800912	16.04108534	25.76187776	11.09221485	30.79660396	Diego Alonso Saldana, Laurie Starck, Pascal Mougin, Bernard Rousseau, Nicolas Ferrando, and Benoit Creton. Prediction of density and viscosity of biofuel compounds using machine learning methods. Energy & fuels, 26(4):2416-2426, 2012.
343	allyl alcohol	C=CCO	288.1	0.003471017	1.49	0.173186268	0.866175254	0.08	22.3260198	19.88164773	15.87195247	25.44048568	10.94495038	30.95741584	Diego Alonso Saldana, Laurie Starck, Pascal Mougin, Bernard Rousseau, Nicolas Ferrando, and Benoit Creton. Prediction of density and viscosity of biofuel compounds using machine learning methods. Energy & fuels, 26(4):2416-2426, 2012.
344	allyl alcohol	C=CCO	288.46	0.003466685	1.508	0.178401342	0.871720355	0.07	22.28690099	19.98771866	15.98322375	25.59271493	11.00340898	30.93118812	WE Wasburn. International critical tables of numerical data, physics, chemistry and technology. 1st electronic edition. Knovel: Norwich, NY, 2003.
345	allyl alcohol	C=CCO	288.5	0.003466205	1.51	0.178976947	0.874526285	0.07	22.26056436	20.01498009	16.04865163	25.65494746	11.02062594	30.90770297	Diego Alonso Saldana, Laurie Starck, Pascal Mougin, Bernard Rousseau, Nicolas Ferrando, and Benoit Creton. Prediction of density and viscosity of biofuel compounds using machine learning methods. Energy & fuels, 26(4):2416-2426, 2012.
346	allyl alcohol	C=CCO	293.1	0.003411805	1.37	0.136720567	0.865945572	0.06	22.32681188	19.77985153	15.87454849	25.36267459	10.89426388	30.98881188	Diego Alonso Saldana, Laurie Starck, Pascal Mougin, Bernard Rousseau, Nicolas Ferrando, and Benoit Creton. Prediction of density and viscosity of biofuel compounds using machine learning methods. Energy & fuels, 26(4):2416-2426, 2012.
347	2-Propen-1-ol (allyl alcohol)	C=CCO	293.15	0.003411223	1.363	0.134495856	0.870940029	0.07	22.29085149	19.84514545	15.9870754	25.48403585	10.93360115	30.88868317	A Dean John et al. Lange's handbook of chemistry. In Universitas Of Tennese Knoxville, Fifthenth Edition, Mc. Graw Hill Inc, New York. Conference, 1999.
348	allyl alcohol	C=CCO	295.96	0.003378835	1.283	0.108226656	0.860278427	0.12	22.37816832	19.61658581	15.78667399	25.18022631	10.81909548	31.05271287	WE Wasburn. International critical tables of numerical data, physics, chemistry and technology. 1st electronic edition. Knovel: Norwich, NY, 2003.
349	allyl alcohol	C=CCO	296.0	0.003378378	1.28	0.10720997	0.857889016	0.08	22.40638614	19.58609704	15.73787588	25.12594876	10.80349247	31.05284158	Diego Alonso Saldana, Laurie Starck, Pascal Mougin, Bernard Rousseau, Nicolas Ferrando, and Benoit Creton. Prediction of density and viscosity of biofuel compounds using machine learning methods. Energy & fuels, 26(4):2416-2426, 2012.
350	allyl alcohol	C=CCO	298.1	0.003354579	1.22	0.086359831	0.857743751	0.09	22.406	19.54345964	15.72055857	25.08184314	10.77356704	31.1229703	Diego Alonso Saldana, Laurie Starck, Pascal Mougin, Bernard Rousseau, Nicolas Ferrando, and Benoit Creton. Prediction of density and viscosity of biofuel compounds using machine learning methods. Energy & fuels, 26(4):2416-2426, 2012.
351	allyl alcohol	C=CCO	303.1	0.003299241	1.07	0.029383778	0.855547525	0.12	22.41868317	19.38795577	15.69625657	24.94573457	10.69914504	31.05658416	Diego Alonso Saldana, Laurie Starck, Pascal Mougin, Bernard Rousseau, Nicolas Ferrando, and Benoit Creton. Prediction of density and viscosity of biofuel compounds using machine learning methods. Energy & fuels, 26(4):2416-2426, 2012.
352	2-Propen-1-ol (allyl alcohol)	C=CCO	313.15	0.003193358	0.914	-0.039053804	0.839592361	0.22	22.56380198	18.90250258	15.40998052	24.38833047	10.45636066	31.29193069	A Dean John et al. Lange's handbook of chemistry. In Universitas Of Tennese Knoxville, Fifthenth Edition, Mc. Graw Hill Inc, New York. Conference, 1999.
353	allyl alcohol	C=CCO	319.5	0.00312989	0.81	-0.091514981	0.834369306	0.16	22.61383168	18.68456686	15.30448172	24.15278346	10.34027297	31.29315842	Diego Alonso Saldana, Laurie Starck, Pascal Mougin, Bernard Rousseau, Nicolas Ferrando, and Benoit Creton. Prediction of density and viscosity of biofuel compounds using machine learning methods. Energy & fuels, 26(4):2416-2426, 2012.
354	allyl alcohol	C=CCO	319.51	0.003129792	0.811	-0.090979146	0.834902063	0.16	22.60253465	18.70100923	15.30803139	24.16778077	10.34620199	31.3099505	WE Wasburn. International critical tables of numerical data, physics, chemistry and technology. 1st electronic edition. Knovel: Norwich, NY, 2003.
355	allyl alcohol	C=CCO	327.25	0.003055768	0.708	-0.149966742	0.827697776	0.23	22.66591089	18.40239269	15.18203852	23.85703674	10.19582646	31.40740594	WE Wasburn. International critical tables of numerical data, physics, chemistry and technology. 1st electronic edition. Knovel: Norwich, NY, 2003.
356	allyl alcohol	C=CCO	327.3	0.003055301	0.71	-0.148741651	0.819190345	0.22	22.75656436	18.23460025	15.01885432	23.62390112	10.10748208	31.46834653	Diego Alonso Saldana, Laurie Starck, Pascal Mougin, Bernard Rousseau, Nicolas Ferrando, and Benoit Creton. Prediction of density and viscosity of biofuel compounds using machine learning methods. Energy & fuels, 26(4):2416-2426, 2012.
357	allyl alcohol	C=CCO	333.9	0.002994909	0.63	-0.200659451	0.81998435	0.25	22.74243564	18.08415211	15.04718672	23.52604709	10.03332037	31.53558416	Diego Alonso Saldana, Laurie Starck, Pascal Mougin, Bernard Rousseau, Nicolas Ferrando, and Benoit Creton. Prediction of density and viscosity of biofuel compounds using machine learning methods. Energy & fuels, 26(4):2416-2426, 2012.
358	allyl alcohol	C=CCO	333.92	0.002994729	0.633	-0.19859629	0.81444983	0.36	22.78760396	18.01318341	14.92993763	23.39651714	9.993441191	31.57562376	WE Wasburn. International critical tables of numerical data, physics, chemistry and technology. 1st electronic edition. Knovel: Norwich, NY, 2003.
359	allyl alcohol	C=CCO	342.0	0.002923977	0.56	-0.251811973	0.808051447	0.34	22.84980198	17.70334301	14.83168662	23.09551484	9.842972575	31.65191089	Diego Alonso Saldana, Laurie Starck, Pascal Mougin, Bernard Rousseau, Nicolas Ferrando, and Benoit Creton. Prediction of density and viscosity of biofuel compounds using machine learning methods. Energy & fuels, 26(4):2416-2426, 2012.
360	allyl alcohol	C=CCO	342.01	0.002923891	0.557	-0.254144805	0.805961037	0.34	22.87821782	17.68807158	14.77554844	23.04785491	9.828934141	31.68064356	WE Wasburn. International critical tables of numerical data, physics, chemistry and technology. 1st electronic edition. Knovel: Norwich, NY, 2003.
361	Allyl alcohol	C=CCO	343.15	0.002914177	0.553	-0.257274869	0.808342252	0.29	22.85273267	17.68298974	14.8384988	23.08434192	9.833125808	31.71559406	A Dean John et al. Lange's handbook of chemistry. In Universitas Of Tennese Knoxville, Fifthenth Edition, Mc. Graw Hill Inc, New York. Conference, 1999.
362	allyl alcohol	C=CCO	349.96	0.002857469	0.492	-0.308034897	0.792493979	0.41	23.0020396	17.2600846	14.54788476	22.57370955	9.621287265	31.8259802	WE Wasburn. International critical tables of numerical data, physics, chemistry and technology. 1st electronic edition. Knovel: Norwich, NY, 2003.
363	allyl alcohol	C=CCO	350.0	0.002857143	0.49	-0.30980392	0.804181513	0.27	22.88854455	17.44014372	14.76767632	22.85312117	9.71071521	31.68037624	Diego Alonso Saldana, Laurie Starck, Pascal Mougin, Bernard Rousseau, Nicolas Ferrando, and Benoit Creton. Prediction of density and viscosity of biofuel compounds using machine learning methods. Energy & fuels, 26(4):2416-2426, 2012.
364	allyl alcohol	C=CCO	357.6	0.002796421	0.44	-0.356547324	0.788803117	0.37	23.02837624	16.99903264	14.48795866	22.3357876	9.490204476	31.95471287	Diego Alonso Saldana, Laurie Starck, Pascal Mougin, Bernard Rousseau, Nicolas Ferrando, and Benoit Creton. Prediction of density and viscosity of biofuel compounds using machine learning methods. Energy & fuels, 26(4):2416-2426, 2012.
365	allyl alcohol	C=CCO	357.65	0.00279603	0.44	-0.356547324	0.789962338	0.52	23.0379802	17.02789573	14.51347576	22.37431802	9.507675268	31.88840594	WE Wasburn. International critical tables of numerical data, physics, chemistry and technology. 1st electronic edition. Knovel: Norwich, NY, 2003.
366	allyl alcohol	C=CCO	365.4	0.002736727	0.39	-0.408935393	0.776704249	0.57	23.16245545	16.6001034	14.26364099	21.88694081	9.287739805	32.0960198	Diego Alonso Saldana, Laurie Starck, Pascal Mougin, Bernard Rousseau, Nicolas Ferrando, and Benoit Creton. Prediction of density and viscosity of biofuel compounds using machine learning methods. Energy & fuels, 26(4):2416-2426, 2012.
367	allyl alcohol	C=CCO	365.41	0.002736652	0.394	-0.404503778	0.777440936	0.53	23.13909901	16.62481507	14.28921493	21.92234734	9.307317416	32.1550396	WE Wasburn. International critical tables of numerical data, physics, chemistry and technology. 1st electronic edition. Knovel: Norwich, NY, 2003.
368	allyl alcohol	C=CCO	368.39	0.002714515	0.379	-0.42136079	0.78442722	0.5	23.08171287	16.66909749	14.413039	22.03676384	9.325848588	32.00151485	WE Wasburn. International critical tables of numerical data, physics, chemistry and technology. 1st electronic edition. Knovel: Norwich, NY, 2003.
369	allyl alcohol	C=CCO	368.4	0.002714441	0.38	-0.420216403	0.774107178	0.66	23.18172277	16.46610023	14.22814297	21.76221282	9.224801776	32.15332673	Diego Alonso Saldana, Laurie Starck, Pascal Mougin, Bernard Rousseau, Nicolas Ferrando, and Benoit Creton. Prediction of density and viscosity of biofuel compounds using machine learning methods. Energy & fuels, 26(4):2416-2426, 2012.
370	diallyl maleate	C=CCOC(=O)/C=C\C(=O)OCC=C	293.1	0.003411805	4.5	0.653212514	1.115512183	0.0	22.40653465	10.62015915	20.22348641	22.84256892	22.51699119	29.67715842	Diego Alonso Saldana, Laurie Starck, Pascal Mougin, Bernard Rousseau, Nicolas Ferrando, and Benoit Creton. Prediction of density and viscosity of biofuel compounds using machine learning methods. Energy & fuels, 26(4):2416-2426, 2012.
371	Allyl chloroformate	C=CCOC(=O)Cl	293.15	0.003411223	0.71	-0.148741651	1.183995631	0.02	24.155	7.002307065	19.51640684	20.73468326	11.04336006	33.51130693	Sunghwan Kim, Paul A Thiessen, Tiejun Cheng, Jian Zhang, Asta Gindulyte, and Evan E Bolton. Pug-view: programmatic access to chemical annotations integrated in pubchem. Journal of cheminformatics, 11(1):1-11, 2019.
372	Diallyl phthalate	C=CCOC(=O)c1ccccc1C(=O)OCC=C	293.15	0.003411223	13.0	1.113943352	1.144849619	0.01	22.34964356	8.367336372	19.74304304	21.44309754	24.22179749	27.24980198	Sunghwan Kim, Paul A Thiessen, Tiejun Cheng, Jian Zhang, Asta Gindulyte, and Evan E Bolton. Pug-view: programmatic access to chemical annotations integrated in pubchem. Journal of cheminformatics, 11(1):1-11, 2019.
373	Acetic acid, allyl ester	C=CCOC(C)=O	293.15	0.003411223	0.52	-0.283996656	0.956815563	0.05	22.63306931	7.823673623	18.10819438	19.72618896	10.31394548	31.29356436	Sunghwan Kim, Paul A Thiessen, Tiejun Cheng, Jian Zhang, Asta Gindulyte, and Evan E Bolton. Pug-view: programmatic access to chemical annotations integrated in pubchem. Journal of cheminformatics, 11(1):1-11, 2019.
374	Allyl acetate	C=CCOC(C)=O	298.15	0.003354016	0.46	-0.337242168	0.944842281	0.08	22.73323762	7.698036102	17.84126591	19.43131502	10.1547879	31.41565347	Valentin Goussard, Francois Duprat, Jean-Luc Ploix, G erard Dreyfus, Veronique Nardello-Rataj, and Jean-Marie Aubry. A new machine-learning tool for fast estimation of liquid viscosity. application to cosmetic oils. Journal of Chemical Information and Modeling, 60(4):2012-2023, 2020.
375	propylene glycol monoallyl ether	C=CCOCC(C)O	298.1	0.003354579	2.43	0.385606274	0.913689696	0.09	21.936	12.3015011	16.72466819	20.76227156	13.69092522	30.36388119	Diego Alonso Saldana, Laurie Starck, Pascal Mougin, Bernard Rousseau, Nicolas Ferrando, and Benoit Creton. Prediction of density and viscosity of biofuel compounds using machine learning methods. Energy & fuels, 26(4):2416-2426, 2012.
376	allyl thiocyanate	C=CCSC#N	298.15	0.003354016	0.673	-0.171984936	0.979837369	0.07	24.82334653	8.776585582	17.73461294	19.78756736	10.06247196	34.34556436	WE Wasburn. International critical tables of numerical data, physics, chemistry and technology. 1st electronic edition. Knovel: Norwich, NY, 2003.
377	allyl thiocyanate	C=CCSC#N	323.15	0.003094538	0.541	-0.266802735	0.958366114	0.16	25.00381188	8.482702846	17.22775484	19.20301982	9.760714766	34.69710891	WE Wasburn. International critical tables of numerical data, physics, chemistry and technology. 1st electronic edition. Knovel: Norwich, NY, 2003.
378	allyl thiocyanate	C=CCSC#N	353.15	0.002831658	0.427	-0.369572125	0.921890105	0.3	25.33661386	8.07580684	16.42626569	18.30420305	9.31452012	35.05605941	WE Wasburn. International critical tables of numerical data, physics, chemistry and technology. 1st electronic edition. Knovel: Norwich, NY, 2003.
379	allyl thiocyanate	C=CCSC#N	373.15	0.002679887	0.316	-0.500312917	0.897503869	0.44	25.55612871	7.80571559	15.89445433	17.70778244	9.021150154	35.42279208	WE Wasburn. International critical tables of numerical data, physics, chemistry and technology. 1st electronic edition. Knovel: Norwich, NY, 2003.
380	allyl thiocyanate	C=CCSC#N	398.15	0.002511616	0.263	-0.580044252	0.874203763	0.63	25.78488119	7.546756673	15.37259644	17.1252716	8.741469792	35.74411881	WE Wasburn. International critical tables of numerical data, physics, chemistry and technology. 1st electronic edition. Knovel: Norwich, NY, 2003.
381	Eugenol	C=CCc1ccc(O)c(OC)c1	293.15	0.003411223	7.817	0.893040112	1.060951504	0.01	22.05819802	9.188613394	18.80371129	20.92899718	16.78552967	30.36717822	Sunghwan Kim, Paul A Thiessen, Tiejun Cheng, Jian Zhang, Asta Gindulyte, and Evan E Bolton. Pug-view: programmatic access to chemical annotations integrated in pubchem. Journal of cheminformatics, 11(1):1-11, 2019.
382	eugenol	C=CCc1ccc(O)c(OC)c1	298.15	0.003354016	6.96	0.84260924	1.051173561	0.02	22.12518812	8.998550253	18.60329806	20.66562989	16.53715322	30.63408911	WE Wasburn. International critical tables of numerical data, physics, chemistry and technology. 1st electronic edition. Knovel: Norwich, NY, 2003.
383	safrol	C=CCc1ccc2c(c1)OCO2	298.15	0.003354016	2.3	0.361727836	1.113041674	0.02	22.24379208	7.377712934	19.50011369	20.84931319	15.73156609	30.63039604	WE Wasburn. International critical tables of numerical data, physics, chemistry and technology. 1st electronic edition. Knovel: Norwich, NY, 2003.
384	Vinyl chloride	C=CCl	253.15	0.003950227	0.28	-0.552841969	1.006812084	0.16	25.80734653	8.89975921	16.51076487	18.75668895	5.722707641	35.87824752	Sunghwan Kim, Paul A Thiessen, Tiejun Cheng, Jian Zhang, Asta Gindulyte, and Evan E Bolton. Pug-view: programmatic access to chemical annotations integrated in pubchem. Journal of cheminformatics, 11(1):1-11, 2019.
385	1-vinyl-2-pyrrolidone	C=CN1CCCC1=O	298.15	0.003354016	2.07	0.315970346	1.044886704	0.01	21.82540594	11.25585296	20.74884594	23.60535027	14.75835875	30.01091089	Sunghwan Kim, Paul A Thiessen, Tiejun Cheng, Jian Zhang, Asta Gindulyte, and Evan E Bolton. Pug-view: programmatic access to chemical annotations integrated in pubchem. Journal of cheminformatics, 11(1):1-11, 2019.
386	vinyl acetate	C=COC(C)=O	273.3	0.003658983	0.55	-0.259637311	0.999482357	0.04	22.84777228	8.178695916	18.94840425	20.63829963	9.311800459	31.68171287	Diego Alonso Saldana, Laurie Starck, Pascal Mougin, Bernard Rousseau, Nicolas Ferrando, and Benoit Creton. Prediction of density and viscosity of biofuel compounds using machine learning methods. Energy & fuels, 26(4):2416-2426, 2012.
387	vinyl acetate	C=COC(C)=O	278.0	0.003597122	0.51	-0.292429824	0.984938348	0.03	22.96027723	8.035540697	18.63963512	20.29805045	9.159636462	31.83131683	Diego Alonso Saldana, Laurie Starck, Pascal Mougin, Bernard Rousseau, Nicolas Ferrando, and Benoit Creton. Prediction of density and viscosity of biofuel compounds using machine learning methods. Energy & fuels, 26(4):2416-2426, 2012.
388	vinyl acetate	C=COC(C)=O	281.6	0.003551136	0.49	-0.30980392	0.983804863	0.03	22.96241584	7.992862096	18.60476346	20.24914513	9.135235709	31.76763366	Diego Alonso Saldana, Laurie Starck, Pascal Mougin, Bernard Rousseau, Nicolas Ferrando, and Benoit Creton. Prediction of density and viscosity of biofuel compounds using machine learning methods. Energy & fuels, 26(4):2416-2426, 2012.
389	vinyl acetate	C=COC(C)=O	284.8	0.003511236	0.47	-0.327902142	0.973873307	0.06	23.0439901	7.896186425	18.39224381	20.01574261	9.030492701	31.96465347	Diego Alonso Saldana, Laurie Starck, Pascal Mougin, Bernard Rousseau, Nicolas Ferrando, and Benoit Creton. Prediction of density and viscosity of biofuel compounds using machine learning methods. Energy & fuels, 26(4):2416-2426, 2012.
390	vinyl acetate	C=COC(C)=O	286.5	0.003490401	0.46	-0.337242168	0.977260894	0.05	23.01983168	7.916732977	18.45104684	20.07786372	9.056973706	31.83827723	Diego Alonso Saldana, Laurie Starck, Pascal Mougin, Bernard Rousseau, Nicolas Ferrando, and Benoit Creton. Prediction of density and viscosity of biofuel compounds using machine learning methods. Energy & fuels, 26(4):2416-2426, 2012.
391	vinyl acetate	C=COC(C)=O	290.5	0.003442341	0.44	-0.356547324	0.967241036	0.1	23.10523762	7.794953751	18.23432732	19.8307326	8.943041067	32.00592079	Diego Alonso Saldana, Laurie Starck, Pascal Mougin, Bernard Rousseau, Nicolas Ferrando, and Benoit Creton. Prediction of density and viscosity of biofuel compounds using machine learning methods. Energy & fuels, 26(4):2416-2426, 2012.
392	vinyl acetate	C=COC(C)=O	292.5	0.003418803	0.43	-0.366531544	0.967957359	0.08	23.08976238	7.793737286	18.23694182	19.83262064	8.942410374	31.99731683	Diego Alonso Saldana, Laurie Starck, Pascal Mougin, Bernard Rousseau, Nicolas Ferrando, and Benoit Creton. Prediction of density and viscosity of biofuel compounds using machine learning methods. Energy & fuels, 26(4):2416-2426, 2012.
393	vinyl acetate	C=COC(C)=O	294.3	0.003397893	0.42	-0.37675071	0.965922915	0.09	23.11220792	7.772441651	18.19242102	19.78334582	8.922010581	31.98337624	Diego Alonso Saldana, Laurie Starck, Pascal Mougin, Bernard Rousseau, Nicolas Ferrando, and Benoit Creton. Prediction of density and viscosity of biofuel compounds using machine learning methods. Energy & fuels, 26(4):2416-2426, 2012.
394	vinyl acetate	C=COC(C)=O	298.15	0.003354016	0.4	-0.397940009	0.963846228	0.06	23.12683168	7.730473181	18.13325921	19.71245075	8.88785137	32.04839604	Valentin Goussard, Francois Duprat, Jean-Luc Ploix, G erard Dreyfus, Veronique Nardello-Rataj, and Jean-Marie Aubry. A new machine-learning tool for fast estimation of liquid viscosity. application to cosmetic oils. Journal of Chemical Information and Modeling, 60(4):2012-2023, 2020.
395	vinyl acetate	C=COC(C)=O	301.5	0.00331675	0.39	-0.408935393	0.960339115	0.09	23.15454455	7.674244607	18.05165263	19.61534871	8.842981817	32.04286139	Diego Alonso Saldana, Laurie Starck, Pascal Mougin, Bernard Rousseau, Nicolas Ferrando, and Benoit Creton. Prediction of density and viscosity of biofuel compounds using machine learning methods. Energy & fuels, 26(4):2416-2426, 2012.
396	vinyl acetate	C=COC(C)=O	307.1	0.003256268	0.37	-0.431798276	0.95846966	0.14	23.17157426	7.633559432	17.99422467	19.54657246	8.812367778	32.13120792	Diego Alonso Saldana, Laurie Starck, Pascal Mougin, Bernard Rousseau, Nicolas Ferrando, and Benoit Creton. Prediction of density and viscosity of biofuel compounds using machine learning methods. Energy & fuels, 26(4):2416-2426, 2012.
397	vinyl acetate	C=COC(C)=O	313.9	0.003185728	0.34	-0.468521083	0.944392963	0.14	23.28453465	7.492727533	17.68483645	19.20678477	8.66125234	32.24008911	Diego Alonso Saldana, Laurie Starck, Pascal Mougin, Bernard Rousseau, Nicolas Ferrando, and Benoit Creton. Prediction of density and viscosity of biofuel compounds using machine learning methods. Energy & fuels, 26(4):2416-2426, 2012.
398	vinyl acetate	C=COC(C)=O	333.1	0.003002101	0.29	-0.537602002	0.921119272	0.27	23.47545545	7.170190481	17.15651145	18.59469423	8.385640046	32.53393069	Diego Alonso Saldana, Laurie Starck, Pascal Mougin, Bernard Rousseau, Nicolas Ferrando, and Benoit Creton. Prediction of density and viscosity of biofuel compounds using machine learning methods. Energy & fuels, 26(4):2416-2426, 2012.
399	4-vinyltoluene	C=Cc1ccc(C)cc1	239.02	0.00418375	2.0986	0.321929669	0.960394496	0.01	22.08741584	6.745805789	19.129122	20.28383594	12.57532105	30.48814851	Sunghwan Kim, Paul A Thiessen, Tiejun Cheng, Jian Zhang, Asta Gindulyte, and Evan E Bolton. Pug-view: programmatic access to chemical annotations integrated in pubchem. Journal of cheminformatics, 11(1):1-11, 2019.
400	2-vinylpyridine	C=Cc1ccccn1	293.15	0.003411223	1.17	0.068185862	0.984114632	0.02	22.78828713	9.820837069	19.13045436	21.50418864	12.39048358	31.4820198	Sunghwan Kim, Paul A Thiessen, Tiejun Cheng, Jian Zhang, Asta Gindulyte, and Evan E Bolton. Pug-view: programmatic access to chemical annotations integrated in pubchem. Journal of cheminformatics, 11(1):1-11, 2019.
401	Formaldehyde	C=O	298.15	0.003354016	0.1421	-0.847405922	0.702475362	0.64	26.08373267	16.02300873	14.60924046	21.68340035	5.395688721	36.38851485	Sunghwan Kim, Paul A Thiessen, Tiejun Cheng, Jian Zhang, Asta Gindulyte, and Evan E Bolton. Pug-view: programmatic access to chemical annotations integrated in pubchem. Journal of cheminformatics, 11(1):1-11, 2019.
402	Methyl bromide	CBr	273.15	0.003660992	0.397	-0.401209493	1.778878133	0.15	26.0689604	9.830471229	17.61279353	20.17053535	5.732703648	36.2990396	Sunghwan Kim, Paul A Thiessen, Tiejun Cheng, Jian Zhang, Asta Gindulyte, and Evan E Bolton. Pug-view: programmatic access to chemical annotations integrated in pubchem. Journal of cheminformatics, 11(1):1-11, 2019.
403	Acetonitrile	CC#N	283.15	0.003531697	0.397	-0.401209493	0.735128858	0.43	24.92086139	17.47020408	13.31693749	21.96704888	7.003277223	34.66731683	A Dean John et al. Lange's handbook of chemistry. In Universitas Of Tennese Knoxville, Fifthenth Edition, Mc. Graw Hill Inc, New York. Conference, 1999.
404	Acetonitrile	CC#N	303.15	0.003298697	0.329	-0.482804102	0.700472069	0.82	25.32056436	16.72078916	12.61021585	20.94290565	6.746117175	35.12256436	A Dean John et al. Lange's handbook of chemistry. In Universitas Of Tennese Knoxville, Fifthenth Edition, Mc. Graw Hill Inc, New York. Conference, 1999.
405	methyl-tert-butyl ketone	CC(=O)C(C)(C)C	298.15	0.003354016	0.71285303	-0.147	0.839284142	0.1	21.86611881	7.41783621	16.69487052	18.26872418	10.11199137	30.07248515	Gregory W Kau man and Peter C Jurs. Prediction of surface tension, viscosity, and thermal conductivity for common organic solvents using quantitative structure- property relationships. Journal of chemical information and computer sciences, 41(2):408-418, 2001.
406	methyl-i-propyl ketone	CC(=O)C(C)C	298.15	0.003354016	0.42854852	-0.368	0.815711765	0.15	22.20907921	8.533114108	16.47336617	18.55233691	9.278957747	30.65619802	Gregory W Kau man and Peter C Jurs. Prediction of surface tension, viscosity, and thermal conductivity for common organic solvents using quantitative structure- property relationships. Journal of chemical information and computer sciences, 41(2):408-418, 2001.
407	diacetone alcohol	CC(=O)CC(C)(C)O	258.1	0.003874467	14.81	1.170555059	1.008039863	0.02	21.22927723	15.40027321	18.24131501	23.87319364	16.20965678	26.84212871	Diego Alonso Saldana, Laurie Starck, Pascal Mougin, Bernard Rousseau, Nicolas Ferrando, and Benoit Creton. Prediction of density and viscosity of biofuel compounds using machine learning methods. Energy & fuels, 26(4):2416-2426, 2012.
408	diacetone alcohol	CC(=O)CC(C)(C)O	270.5	0.003696858	7.76	0.889861721	1.003979351	0.01	21.26055446	15.23228163	18.10372869	23.65969131	16.01717721	27.71333663	Diego Alonso Saldana, Laurie Starck, Pascal Mougin, Bernard Rousseau, Nicolas Ferrando, and Benoit Creton. Prediction of density and viscosity of biofuel compounds using machine learning methods. Energy & fuels, 26(4):2416-2426, 2012.
409	diacetone alcohol	CC(=O)CC(C)(C)O	271.4	0.003684598	7.46	0.872738828	1.001860387	0.01	21.27058416	15.1475522	18.0804003	23.58741452	15.95706483	27.8489604	Diego Alonso Saldana, Laurie Starck, Pascal Mougin, Bernard Rousseau, Nicolas Ferrando, and Benoit Creton. Prediction of density and viscosity of biofuel compounds using machine learning methods. Energy & fuels, 26(4):2416-2426, 2012.
410	diacetone alcohol	CC(=O)CC(C)(C)O	293.1	0.003411805	3.38	0.5289167	0.975544217	0.04	21.46452475	14.38761144	17.51276867	22.66536897	15.20247008	29.39758416	Diego Alonso Saldana, Laurie Starck, Pascal Mougin, Bernard Rousseau, Nicolas Ferrando, and Benoit Creton. Prediction of density and viscosity of biofuel compounds using machine learning methods. Energy & fuels, 26(4):2416-2426, 2012.
411	diacetone alcohol	CC(=O)CC(C)(C)O	303.1	0.003299241	2.51	0.399673722	0.969571117	0.02	21.50844554	14.05735144	17.39946614	22.36898358	14.93019162	29.57563366	Diego Alonso Saldana, Laurie Starck, Pascal Mougin, Bernard Rousseau, Nicolas Ferrando, and Benoit Creton. Prediction of density and viscosity of biofuel compounds using machine learning methods. Energy & fuels, 26(4):2416-2426, 2012.
412	diacetone alcohol	CC(=O)CC(C)(C)O	323.1	0.003095017	1.57	0.195899652	0.945521758	0.08	21.6919901	13.42144986	16.87788365	21.56426033	14.29630178	29.81243564	Diego Alonso Saldana, Laurie Starck, Pascal Mougin, Bernard Rousseau, Nicolas Ferrando, and Benoit Creton. Prediction of density and viscosity of biofuel compounds using machine learning methods. Energy & fuels, 26(4):2416-2426, 2012.
413	diacetone alcohol	CC(=O)CC(C)(C)O	343.1	0.002914602	1.07	0.029383778	0.931378828	0.19	21.79550495	12.92972794	16.57302242	21.02046409	13.85311024	30.06305941	Diego Alonso Saldana, Laurie Starck, Pascal Mougin, Bernard Rousseau, Nicolas Ferrando, and Benoit Creton. Prediction of density and viscosity of biofuel compounds using machine learning methods. Energy & fuels, 26(4):2416-2426, 2012.
414	4-Methyl-2-pentanone	CC(=O)CC(C)C	303.15	0.003298697	0.522	-0.282329497	0.810308352	0.16	22.12032673	7.576068349	16.09065039	17.78512086	9.947216024	30.39764356	A Dean John et al. Lange's handbook of chemistry. In Universitas Of Tennese Knoxville, Fifthenth Edition, Mc. Graw Hill Inc, New York. Conference, 1999.
415	5-methyl-2-hexanone	CC(=O)CCC(C)C	293.15	0.003411223	0.77	-0.113509275	0.829566388	0.11	21.83225743	7.241965982	16.54282282	18.05867087	11.31129169	30.01388119	Sunghwan Kim, Paul A Thiessen, Tiejun Cheng, Jian Zhang, Asta Gindulyte, and Evan E Bolton. Pug-view: programmatic access to chemical annotations integrated in pubchem. Journal of cheminformatics, 11(1):1-11, 2019.
416	5-Methyl-2-hexanone	CC(=O)CCC(C)C	298.15	0.003354016	0.75	-0.124938737	0.827313192	0.08	21.84244554	7.208165566	16.4656039	17.97437603	11.25026088	30.13660396	Valentin Goussard, Francois Duprat, Jean-Luc Ploix, G erard Dreyfus, Veronique Nardello-Rataj, and Jean-Marie Aubry. A new machine-learning tool for fast estimation of liquid viscosity. application to cosmetic oils. Journal of Chemical Information and Modeling, 60(4):2012-2023, 2020.
417	N,N-Dimethylacetamide	CC(=O)N(C)C	323.15	0.003094538	1.279	0.106870545	0.9234137	0.06	21.86516832	12.96891678	18.21113448	22.357133	11.91333865	30.19847525	A Dean John et al. Lange's handbook of chemistry. In Universitas Of Tennese Knoxville, Fifthenth Edition, Mc. Graw Hill Inc, New York. Conference, 1999.
418	N,N-Dimethylacetamide	CC(=O)N(C)C	348.15	0.002872325	0.896	-0.04769199	0.89855271	0.11	22.06317822	12.56042312	17.59384816	21.61738231	11.521049	30.39658416	A Dean John et al. Lange's handbook of chemistry. In Universitas Of Tennese Knoxville, Fifthenth Edition, Mc. Graw Hill Inc, New York. Conference, 1999.
419	N-methylacetanilide	CC(=O)N(C)c1ccccc1	393.15	0.002543558	0.82	-0.086186148	0.988744704	0.08	22.5100495	9.080414005	17.80099482	19.98340842	15.18288646	31.05307921	WE Wasburn. International critical tables of numerical data, physics, chemistry and technology. 1st electronic edition. Knovel: Norwich, NY, 2003.
420	Acetic acid	CC(=O)O	291.15	0.003434656	1.3	0.113943352	1.091521966	0.01	22.51435644	23.67385411	19.36614574	30.58610355	12.87992847	31.23183168	Dabir S Viswanath, Tushar K Ghosh, Dasika HL Prasad, Nidamarty VK Dutt, Kalipatnapu Y Rani, Dabir S Viswanath, Tushar K Ghosh, Dasika HL Prasad, Nidamarty VK Dutt, and Kalipatnapu Y Rani. Correlations and estimation of pure liquid viscosity.Viscosity of Liquids: Theory, Estimation, Experiment, and Data, pages 135-405, 2007.
421	acetic acid	CC(=O)O	293.15	0.003411223	1.234	0.09131516	1.078660603	0.04	22.6060495	23.44387391	19.13394255	30.26112221	12.76747415	31.37979208	WE Wasburn. International critical tables of numerical data, physics, chemistry and technology. 1st electronic edition. Knovel: Norwich, NY, 2003.
422	acetic acid	CC(=O)O	304.01	0.003289365	1.025	0.010723865	1.069020895	0.06	22.67791089	23.10498372	18.95505363	29.8855183	12.59560967	31.48545545	WE Wasburn. International critical tables of numerical data, physics, chemistry and technology. 1st electronic edition. Knovel: Norwich, NY, 2003.
423	acetic acid	CC(=O)O	308.15	0.003245173	0.991	-0.003926346	1.073726197	0.02	22.64064356	23.10446668	19.03667386	29.93698352	12.59244741	31.43963366	WE Wasburn. International critical tables of numerical data, physics, chemistry and technology. 1st electronic edition. Knovel: Norwich, NY, 2003.
424	acetic acid	CC(=O)O	313.03	0.003194582	0.903	-0.04431225	1.060881393	0.03	22.73531683	22.90615581	18.79151489	29.62815203	12.49832185	31.54745545	WE Wasburn. International critical tables of numerical data, physics, chemistry and technology. 1st electronic edition. Knovel: Norwich, NY, 2003.
425	acetic acid	CC(=O)O	318.15	0.003143171	0.865	-0.062983893	1.061901253	0.04	22.72940594	22.93062418	18.78857373	29.64523338	12.51077518	31.60132673	WE Wasburn. International critical tables of numerical data, physics, chemistry and technology. 1st electronic edition. Knovel: Norwich, NY, 2003.
426	acetic acid	CC(=O)O	321.62	0.003109259	0.806	-0.093664958	1.054426113	0.04	22.78132673	22.66815693	18.66186867	29.36196728	12.37436308	31.63390099	WE Wasburn. International critical tables of numerical data, physics, chemistry and technology. 1st electronic edition. Knovel: Norwich, NY, 2003.
427	acetic acid	CC(=O)O	328.15	0.003047387	0.76	-0.119186408	1.05276828	0.04	22.79140594	22.50578015	18.62823866	29.2153041	12.28869202	31.67261386	WE Wasburn. International critical tables of numerical data, physics, chemistry and technology. 1st electronic edition. Knovel: Norwich, NY, 2003.
428	acetic acid	CC(=O)O	330.61	0.003024712	0.721	-0.142064735	1.044715707	0.04	22.84624752	22.41418956	18.47103034	29.04460367	12.2466552	31.7230297	WE Wasburn. International critical tables of numerical data, physics, chemistry and technology. 1st electronic edition. Knovel: Norwich, NY, 2003.
429	acetic acid	CC(=O)O	338.15	0.002957267	0.676	-0.170053304	1.033511823	0.06	22.93132673	22.12902975	18.27629539	28.70072159	12.11150373	31.81905941	WE Wasburn. International critical tables of numerical data, physics, chemistry and technology. 1st electronic edition. Knovel: Norwich, NY, 2003.
430	acetic acid	CC(=O)O	341.25	0.002930403	0.638	-0.195179321	1.034663564	0.11	22.92617822	22.07892357	18.28543649	28.66802026	12.07890489	31.81219802	WE Wasburn. International critical tables of numerical data, physics, chemistry and technology. 1st electronic edition. Knovel: Norwich, NY, 2003.
431	acetic acid	CC(=O)O	349.81	0.002858695	0.58	-0.236572006	1.023321924	0.12	23.00839604	21.7696189	18.06813558	28.29115405	11.92121391	31.96178218	WE Wasburn. International critical tables of numerical data, physics, chemistry and technology. 1st electronic edition. Knovel: Norwich, NY, 2003.
432	acetic acid	CC(=O)O	357.68	0.002795795	0.534	-0.272458743	1.020879931	0.11	23.02153465	21.60600836	18.02088659	28.13515197	11.83993533	31.93420792	WE Wasburn. International critical tables of numerical data, physics, chemistry and technology. 1st electronic edition. Knovel: Norwich, NY, 2003.
433	acetic acid	CC(=O)O	358.15	0.002792126	0.546	-0.262807357	1.01637622	0.08	23.059	21.57976416	17.92796848	28.0555405	11.82703778	32.04678218	WE Wasburn. International critical tables of numerical data, physics, chemistry and technology. 1st electronic edition. Knovel: Norwich, NY, 2003.
434	acetic acid	CC(=O)O	367.12	0.002723905	0.484	-0.315154638	1.001126682	0.17	23.16906931	21.14122644	17.66134481	27.54800408	11.60962286	32.20752475	WE Wasburn. International critical tables of numerical data, physics, chemistry and technology. 1st electronic edition. Knovel: Norwich, NY, 2003.
435	acetic acid	CC(=O)O	368.15	0.002716284	0.489	-0.310691141	1.009534217	0.16	23.11335644	21.37942878	17.81681153	27.83049512	11.74343059	32.13314851	WE Wasburn. International critical tables of numerical data, physics, chemistry and technology. 1st electronic edition. Knovel: Norwich, NY, 2003.
436	acetic acid	CC(=O)O	376.04	0.002659292	0.445	-0.351639989	1.00601769	0.11	23.14161386	21.14562354	17.74038878	27.60214214	11.61703125	32.12379208	WE Wasburn. International critical tables of numerical data, physics, chemistry and technology. 1st electronic edition. Knovel: Norwich, NY, 2003.
437	Acetic acid	CC(=O)O	383.15	0.002609944	0.424	-0.372634143	0.980819645	0.29	23.34106931	20.65946337	17.28829896	26.93903587	11.38115505	32.34367327	A Dean John et al. Lange's handbook of chemistry. In Universitas Of Tennese Knoxville, Fifthenth Edition, Mc. Graw Hill Inc, New York. Conference, 1999.
438	acetic acid	CC(=O)O	385.72	0.002592554	0.406	-0.391473966	0.998386294	0.16	23.19930693	20.89740819	17.58820118	27.31418869	11.49200653	32.20048515	WE Wasburn. International critical tables of numerical data, physics, chemistry and technology. 1st electronic edition. Knovel: Norwich, NY, 2003.
439	tert butyl acetate	CC(=O)OC(C)(C)C	298.15	0.003354016	0.48	-0.318758763	0.914582364	0.07	21.92789109	5.604677721	17.39791004	18.27853329	10.73453175	30.13482178	Valentin Goussard, Francois Duprat, Jean-Luc Ploix, G erard Dreyfus, Veronique Nardello-Rataj, and Jean-Marie Aubry. A new machine-learning tool for fast estimation of liquid viscosity. application to cosmetic oils. Journal of Chemical Information and Modeling, 60(4):2012-2023, 2020.
440	acetic anhydride	CC(=O)OC(C)=O	273.33	0.003658581	1.238	0.092720645	1.143996533	0.0	22.51213861	12.03944271	21.10888625	24.30098944	13.13856005	31.18418812	WE Wasburn. International critical tables of numerical data, physics, chemistry and technology. 1st electronic edition. Knovel: Norwich, NY, 2003.
441	acetic anhydride	CC(=O)OC(C)=O	283.15	0.003531697	1.058	0.024485668	1.129629545	0.01	22.60582178	11.83002434	20.78776167	23.91831318	12.91970195	31.22271287	WE Wasburn. International critical tables of numerical data, physics, chemistry and technology. 1st electronic edition. Knovel: Norwich, NY, 2003.
442	acetic anhydride	CC(=O)OC(C)=O	285.67	0.003500543	1.007	0.003029471	1.132112833	0.01	22.58887129	11.84081723	20.81676719	23.94887222	12.92914268	31.32521782	WE Wasburn. International critical tables of numerical data, physics, chemistry and technology. 1st electronic edition. Knovel: Norwich, NY, 2003.
443	acetic anhydride	CC(=O)OC(C)=O	288.15	0.003470415	0.979	-0.009217308	1.123850322	0.01	22.64314851	11.73895524	20.64589991	23.74998391	12.81896897	31.39218812	WE Wasburn. International critical tables of numerical data, physics, chemistry and technology. 1st electronic edition. Knovel: Norwich, NY, 2003.
444	acetic anhydride	CC(=O)OC(C)=O	297.25	0.003364172	0.852	-0.069560405	1.110363963	0.02	22.73792079	11.52365006	20.34687727	23.3836457	12.60636909	31.44326733	WE Wasburn. International critical tables of numerical data, physics, chemistry and technology. 1st electronic edition. Knovel: Norwich, NY, 2003.
445	acetic anhydride	CC(=O)OC(C)=O	308.55	0.003240966	0.734	-0.13430394	1.100232984	0.03	22.80834653	11.37205054	20.10490906	23.09837763	12.44541877	31.60351485	WE Wasburn. International critical tables of numerical data, physics, chemistry and technology. 1st electronic edition. Knovel: Norwich, NY, 2003.
446	Acetic anhydride	CC(=O)OC(C)=O	313.15	0.003193358	0.699	-0.155522824	1.092101468	0.03	22.8619901	11.25990985	19.92723787	22.88851994	12.32702427	31.61709901	A Dean John et al. Lange's handbook of chemistry. In Universitas Of Tennese Knoxville, Fifthenth Edition, Mc. Graw Hill Inc, New York. Conference, 1999.
447	acetic anhydride	CC(=O)OC(C)=O	321.3	0.003112356	0.63	-0.200659451	1.086743841	0.03	22.90623762	11.16859339	19.79185766	22.72575571	12.23423523	31.62540594	WE Wasburn. International critical tables of numerical data, physics, chemistry and technology. 1st electronic edition. Knovel: Norwich, NY, 2003.
448	acetic anhydride	CC(=O)OC(C)=O	333.54	0.002998141	0.551	-0.258848401	1.080507253	0.05	22.94330693	11.03195012	19.61088373	22.5010514	12.09598783	31.73240594	WE Wasburn. International critical tables of numerical data, physics, chemistry and technology. 1st electronic edition. Knovel: Norwich, NY, 2003.
449	acetic anhydride	CC(=O)OC(C)=O	344.19	0.002905372	0.494	-0.306273051	1.06501757	0.05	23.05071287	10.82181862	19.27390482	22.10433652	11.87805592	31.89672277	WE Wasburn. International critical tables of numerical data, physics, chemistry and technology. 1st electronic edition. Knovel: Norwich, NY, 2003.
450	acetic anhydride	CC(=O)OC(C)=O	349.65	0.002860003	0.462	-0.335358024	1.060765841	0.14	23.08841584	10.7589244	19.16861018	21.98175923	11.80944264	31.95863366	WE Wasburn. International critical tables of numerical data, physics, chemistry and technology. 1st electronic edition. Knovel: Norwich, NY, 2003.
451	acetic anhydride	CC(=O)OC(C)=O	357.57	0.002796655	0.434	-0.362510271	1.05218802	0.09	23.14893069	10.61941415	18.97237437	21.74234554	11.67306054	32.06459406	WE Wasburn. International critical tables of numerical data, physics, chemistry and technology. 1st electronic edition. Knovel: Norwich, NY, 2003.
452	acetic anhydride	CC(=O)OC(C)=O	368.24	0.00271562	0.394	-0.404503778	1.041849369	0.08	23.22323762	10.46973353	18.73603503	21.46304693	11.52042562	32.18634653	WE Wasburn. International critical tables of numerical data, physics, chemistry and technology. 1st electronic edition. Knovel: Norwich, NY, 2003.
453	acetic anhydride	CC(=O)OC(C)=O	382.07	0.002617321	0.351	-0.454692884	1.025895395	0.16	23.33926733	10.24962783	18.38056135	21.04535687	11.29341195	32.29263366	WE Wasburn. International critical tables of numerical data, physics, chemistry and technology. 1st electronic edition. Knovel: Norwich, NY, 2003.
454	acetic anhydride	CC(=O)OC(C)=O	393.38	0.002542071	0.32	-0.494850022	1.016206779	0.14	23.41218812	10.08544568	18.1532722	20.76689314	11.13675236	32.46534653	WE Wasburn. International critical tables of numerical data, physics, chemistry and technology. 1st electronic edition. Knovel: Norwich, NY, 2003.
455	isopropyl acetate	CC(=O)OC(C)C	291.15	0.003434656	0.568852931	-0.245	0.914923635	0.06	22.18283168	6.385553342	17.66054738	18.77968361	9.988075456	30.63383168	Marina Cocchi, Pier Giuseppe De Benedetti, Renato Seeber, Lorenzo Tassi, and Alessandro Ulrici. Development of quantitative structure- property relationships using calculated descriptors for the prediction of the physicochemical properties of a series of organic solvents. Journal of chemical information and computer sciences, 39(6):1190-1203, 1999.
456	isopropyl acetate	CC(=O)OC(C)C	293.1	0.003411805	0.52	-0.283996656	0.911218511	0.07	22.21220792	6.3552048	17.56463625	18.67914253	9.929308368	30.61388119	Diego Alonso Saldana, Laurie Starck, Pascal Mougin, Bernard Rousseau, Nicolas Ferrando, and Benoit Creton. Prediction of density and viscosity of biofuel compounds using machine learning methods. Energy & fuels, 26(4):2416-2426, 2012.
457	isopropyl acetate	CC(=O)OC(C)C	298.1	0.003354579	0.49	-0.30980392	0.909042848	0.09	22.22450495	6.319759257	17.49725752	18.60376349	9.886165245	30.70720792	Diego Alonso Saldana, Laurie Starck, Pascal Mougin, Bernard Rousseau, Nicolas Ferrando, and Benoit Creton. Prediction of density and viscosity of biofuel compounds using machine learning methods. Energy & fuels, 26(4):2416-2426, 2012.
458	isopropyl acetate	CC(=O)OC(C)C	308.1	0.003245699	0.43	-0.366531544	0.896348397	0.13	22.32893069	6.192440156	17.18153956	18.26355424	9.696110945	30.82453465	Diego Alonso Saldana, Laurie Starck, Pascal Mougin, Bernard Rousseau, Nicolas Ferrando, and Benoit Creton. Prediction of density and viscosity of biofuel compounds using machine learning methods. Energy & fuels, 26(4):2416-2426, 2012.
459	4-methyl-2-pentyl acetate	CC(=O)OC(C)CC(C)C	293.15	0.003411223	0.93	-0.031517051	0.890661842	0.07	21.78848515	4.597343229	16.89743836	17.51183408	12.4502387	29.9800198	Sunghwan Kim, Paul A Thiessen, Tiejun Cheng, Jian Zhang, Asta Gindulyte, and Evan E Bolton. Pug-view: programmatic access to chemical annotations integrated in pubchem. Journal of cheminformatics, 11(1):1-11, 2019.
460	cyclohexyl acetate	CC(=O)OC1CCCCC1	283.6	0.003526093	2.85	0.45484486	0.991914841	0.02	21.50271287	5.22854371	18.60474698	19.32562808	13.36018373	29.6429802	Diego Alonso Saldana, Laurie Starck, Pascal Mougin, Bernard Rousseau, Nicolas Ferrando, and Benoit Creton. Prediction of density and viscosity of biofuel compounds using machine learning methods. Energy & fuels, 26(4):2416-2426, 2012.
461	cyclohexyl acetate	CC(=O)OC1CCCCC1	298.6	0.003348962	2.0	0.301029996	0.965315588	0.07	21.69837624	5.002572377	17.97077617	18.65426626	12.84489181	29.77311881	Diego Alonso Saldana, Laurie Starck, Pascal Mougin, Bernard Rousseau, Nicolas Ferrando, and Benoit Creton. Prediction of density and viscosity of biofuel compounds using machine learning methods. Energy & fuels, 26(4):2416-2426, 2012.
462	cyclohexyl acetate	CC(=O)OC1CCCCC1	313.7	0.003187759	1.51	0.178976947	0.954338659	0.06	21.7779802	4.883297349	17.67277615	18.33517781	12.59546998	29.9020396	Diego Alonso Saldana, Laurie Starck, Pascal Mougin, Bernard Rousseau, Nicolas Ferrando, and Benoit Creton. Prediction of density and viscosity of biofuel compounds using machine learning methods. Energy & fuels, 26(4):2416-2426, 2012.
463	cyclohexyl acetate	CC(=O)OC1CCCCC1	333.1	0.003002101	1.11	0.045322979	0.933625279	0.14	21.93765347	4.704480722	17.15589143	17.78939354	12.18193561	30.15891089	Diego Alonso Saldana, Laurie Starck, Pascal Mougin, Bernard Rousseau, Nicolas Ferrando, and Benoit Creton. Prediction of density and viscosity of biofuel compounds using machine learning methods. Energy & fuels, 26(4):2416-2426, 2012.
464	cyclohexyl acetate	CC(=O)OC1CCCCC1	348.8	0.002866972	0.9	-0.045757491	0.924611881	0.21	22.01229703	4.589877641	16.91742805	17.52919312	11.98764418	30.18724752	Diego Alonso Saldana, Laurie Starck, Pascal Mougin, Bernard Rousseau, Nicolas Ferrando, and Benoit Creton. Prediction of density and viscosity of biofuel compounds using machine learning methods. Energy & fuels, 26(4):2416-2426, 2012.
465	isobutyl acetate	CC(=O)OCC(C)C	293.05	0.003412387	0.724	-0.140261434	0.897571234	0.07	22.06976238	5.796896786	17.12811543	18.08266636	10.69631185	30.3790099	WE Wasburn. International critical tables of numerical data, physics, chemistry and technology. 1st electronic edition. Knovel: Norwich, NY, 2003.
466	isobutyl acetate	CC(=O)OCC(C)C	351.25	0.002846975	0.366	-0.436518915	0.825667193	0.33	22.68808911	5.061778523	15.3868273	16.19822467	9.520600159	31.31489109	WE Wasburn. International critical tables of numerical data, physics, chemistry and technology. 1st electronic edition. Knovel: Norwich, NY, 2003.
467	isobutyl acetate	CC(=O)OCC(C)C	372.55	0.002684203	0.287	-0.542118103	0.810180561	0.51	22.8320396	4.916544733	14.99903825	15.78446979	9.278099048	31.39431683	WE Wasburn. International critical tables of numerical data, physics, chemistry and technology. 1st electronic edition. Knovel: Norwich, NY, 2003.
468	triacetin	CC(=O)OCC(COC(C)=O)OC(C)=O	328.15	0.003047387	4.79	0.680335513	1.154077985	0.04	22.12016832	9.92866606	19.04972436	21.48200923	21.50613737	29.40217822	WE Wasburn. International critical tables of numerical data, physics, chemistry and technology. 1st electronic edition. Knovel: Norwich, NY, 2003.
469	Isoamyl acetate	CC(=O)OCCC(C)C	282.12	0.003544591	1.03	0.012837225	0.896488817	0.07	21.89029703	5.353484397	17.23721354	18.04955234	11.86806038	30.20650495	Sunghwan Kim, Paul A Thiessen, Tiejun Cheng, Jian Zhang, Asta Gindulyte, and Evan E Bolton. Pug-view: programmatic access to chemical annotations integrated in pubchem. Journal of cheminformatics, 11(1):1-11, 2019.
470	Isoamyl acetate	CC(=O)OCCC(C)C	293.06	0.003412271	0.872	-0.059483515	0.89564995	0.07	21.90029703	5.285898614	17.18328417	17.97815451	11.81104945	30.17472277	Sunghwan Kim, Paul A Thiessen, Tiejun Cheng, Jian Zhang, Asta Gindulyte, and Evan E Bolton. Pug-view: programmatic access to chemical annotations integrated in pubchem. Journal of cheminformatics, 11(1):1-11, 2019.
471	Isopentyl acetate	CC(=O)OCCC(C)C	293.15	0.003411223	0.872	-0.059483515	0.891783017	0.08	21.9310396	5.255048517	17.09354784	17.88327742	11.74119235	30.28323762	A Dean John et al. Lange's handbook of chemistry. In Universitas Of Tennese Knoxville, Fifthenth Edition, Mc. Graw Hill Inc, New York. Conference, 1999.
472	benzyl acetate	CC(=O)OCc1ccccc1	318.1	0.003143666	1.4	0.146128036	1.05425371	0.03	22.41664356	8.129062356	18.8545494	20.53244043	14.98529697	30.91930693	Diego Alonso Saldana, Laurie Starck, Pascal Mougin, Bernard Rousseau, Nicolas Ferrando, and Benoit Creton. Prediction of density and viscosity of biofuel compounds using machine learning methods. Energy & fuels, 26(4):2416-2426, 2012.
473	Peracetic acid	CC(=O)OO	298.7055556	0.003347778	3.28	0.515873844	1.151541919	0.02	23.00989109	14.6944889	19.65862045	24.5439323	10.10241113	31.94386139	Sunghwan Kim, Paul A Thiessen, Tiejun Cheng, Jian Zhang, Asta Gindulyte, and Evan E Bolton. Pug-view: programmatic access to chemical annotations integrated in pubchem. Journal of cheminformatics, 11(1):1-11, 2019.
474	phenyl acetate	CC(=O)Oc1ccccc1	251.3	0.003979308	6.25	0.795880017	1.146640067	0.0	22.21827723	9.925692699	21.02301345	23.24847982	15.8380587	28.67948515	Diego Alonso Saldana, Laurie Starck, Pascal Mougin, Bernard Rousseau, Nicolas Ferrando, and Benoit Creton. Prediction of density and viscosity of biofuel compounds using machine learning methods. Energy & fuels, 26(4):2416-2426, 2012.
475	phenyl acetate	CC(=O)Oc1ccccc1	266.8	0.003748126	4.36	0.639486489	1.131560406	0.0	22.31665347	9.663188986	20.6583287	22.80678355	15.48828268	30.59035644	Diego Alonso Saldana, Laurie Starck, Pascal Mougin, Bernard Rousseau, Nicolas Ferrando, and Benoit Creton. Prediction of density and viscosity of biofuel compounds using machine learning methods. Energy & fuels, 26(4):2416-2426, 2012.
476	phenyl acetate	CC(=O)Oc1ccccc1	282.4	0.003541076	3.2	0.505149978	1.119361462	0.01	22.39526733	9.433542231	20.35536781	22.43520471	15.19360016	30.95244554	Diego Alonso Saldana, Laurie Starck, Pascal Mougin, Bernard Rousseau, Nicolas Ferrando, and Benoit Creton. Prediction of density and viscosity of biofuel compounds using machine learning methods. Energy & fuels, 26(4):2416-2426, 2012.
477	phenyl acetate	CC(=O)Oc1ccccc1	297.9	0.003356831	2.44	0.387389826	1.104727691	0.01	22.49425743	9.186440126	20.00588372	22.01437185	14.86726575	31.05393069	Diego Alonso Saldana, Laurie Starck, Pascal Mougin, Bernard Rousseau, Nicolas Ferrando, and Benoit Creton. Prediction of density and viscosity of biofuel compounds using machine learning methods. Energy & fuels, 26(4):2416-2426, 2012.
478	phenyl acetate	CC(=O)Oc1ccccc1	313.5	0.003189793	1.92	0.283301229	1.086470236	0.02	22.62235644	8.915864877	19.58210179	21.51647297	14.4889775	31.31611881	Diego Alonso Saldana, Laurie Starck, Pascal Mougin, Bernard Rousseau, Nicolas Ferrando, and Benoit Creton. Prediction of density and viscosity of biofuel compounds using machine learning methods. Energy & fuels, 26(4):2416-2426, 2012.
479	phenyl acetate	CC(=O)Oc1ccccc1	318.1	0.003143666	1.8	0.255272505	1.085929832	0.02	22.62355446	8.908424893	19.54139121	21.4763042	14.45327176	31.27174257	Diego Alonso Saldana, Laurie Starck, Pascal Mougin, Bernard Rousseau, Nicolas Ferrando, and Benoit Creton. Prediction of density and viscosity of biofuel compounds using machine learning methods. Energy & fuels, 26(4):2416-2426, 2012.
480	phenyl acetate	CC(=O)Oc1ccccc1	329.0	0.003039514	1.56	0.193124598	1.070236593	0.03	22.73408911	8.686072587	19.20057107	21.07401881	14.15714595	31.37706931	Diego Alonso Saldana, Laurie Starck, Pascal Mougin, Bernard Rousseau, Nicolas Ferrando, and Benoit Creton. Prediction of density and viscosity of biofuel compounds using machine learning methods. Energy & fuels, 26(4):2416-2426, 2012.
481	phenyl acetate	CC(=O)Oc1ccccc1	344.5	0.002902758	1.29	0.11058971	1.065585519	0.05	22.76992079	8.539655045	19.05797981	20.88392146	14.00334044	31.42437624	Diego Alonso Saldana, Laurie Starck, Pascal Mougin, Bernard Rousseau, Nicolas Ferrando, and Benoit Creton. Prediction of density and viscosity of biofuel compounds using machine learning methods. Energy & fuels, 26(4):2416-2426, 2012.
482	phenyl acetate	CC(=O)Oc1ccccc1	360.1	0.002777006	1.08	0.033423755	1.036525852	0.05	22.97446535	8.210522571	18.42991502	20.17625161	13.4955138	31.77054455	Diego Alonso Saldana, Laurie Starck, Pascal Mougin, Bernard Rousseau, Nicolas Ferrando, and Benoit Creton. Prediction of density and viscosity of biofuel compounds using machine learning methods. Energy & fuels, 26(4):2416-2426, 2012.
483	phenyl acetate	CC(=O)Oc1ccccc1	375.6	0.002662407	0.93	-0.031517051	1.024065626	0.12	23.06569307	8.011746593	18.1380603	19.8288867	13.24025655	31.91556436	Diego Alonso Saldana, Laurie Starck, Pascal Mougin, Bernard Rousseau, Nicolas Ferrando, and Benoit Creton. Prediction of density and viscosity of biofuel compounds using machine learning methods. Energy & fuels, 26(4):2416-2426, 2012.
484	phenyl acetate	CC(=O)Oc1ccccc1	391.1	0.002556891	0.8	-0.096910013	1.017652025	0.15	23.11980198	7.883335312	17.96973928	19.62311327	13.09019128	31.84123762	Diego Alonso Saldana, Laurie Starck, Pascal Mougin, Bernard Rousseau, Nicolas Ferrando, and Benoit Creton. Prediction of density and viscosity of biofuel compounds using machine learning methods. Energy & fuels, 26(4):2416-2426, 2012.
485	4-hydroxyacetophenone	CC(=O)c1ccc(O)cc1	387.8	0.002578649	8.97	0.952792443	1.106099832	0.05	22.48766337	16.33030416	18.57954401	24.73644557	18.77210155	31.09047525	Diego Alonso Saldana, Laurie Starck, Pascal Mougin, Bernard Rousseau, Nicolas Ferrando, and Benoit Creton. Prediction of density and viscosity of biofuel compounds using machine learning methods. Energy & fuels, 26(4):2416-2426, 2012.
486	4-hydroxyacetophenone	CC(=O)c1ccc(O)cc1	392.2	0.00254972	7.64	0.883093359	1.101366441	0.04	22.52050495	16.20362365	18.48230181	24.57986464	18.63007601	31.10553465	Diego Alonso Saldana, Laurie Starck, Pascal Mougin, Bernard Rousseau, Nicolas Ferrando, and Benoit Creton. Prediction of density and viscosity of biofuel compounds using machine learning methods. Energy & fuels, 26(4):2416-2426, 2012.
487	4-hydroxyacetophenone	CC(=O)c1ccc(O)cc1	402.5	0.002484472	5.68	0.754348336	1.095188186	0.06	22.56133663	15.99483317	18.34650884	24.34017244	18.4028326	31.23336634	Diego Alonso Saldana, Laurie Starck, Pascal Mougin, Bernard Rousseau, Nicolas Ferrando, and Benoit Creton. Prediction of density and viscosity of biofuel compounds using machine learning methods. Energy & fuels, 26(4):2416-2426, 2012.
488	acetophenone	CC(=O)c1ccccc1	289.15	0.003458413	1.99	0.298853076	1.04326155	0.02	22.41048515	9.403996589	19.58136322	21.72256472	13.56325773	31.00565347	WE Wasburn. International critical tables of numerical data, physics, chemistry and technology. 1st electronic edition. Knovel: Norwich, NY, 2003.
489	Acetophenone	CC(=O)c1ccccc1	303.15	0.003298697	1.511	0.179264464	1.034410341	0.02	22.47751485	9.235739921	19.34798678	21.43941271	13.36295161	31.03124752	A Dean John et al. Lange's handbook of chemistry. In Universitas Of Tennese Knoxville, Fifthenth Edition, Mc. Graw Hill Inc, New York. Conference, 1999.
490	Acetophenone	CC(=O)c1ccccc1	318.15	0.003143171	1.192	0.076276255	1.014361845	0.03	22.62912871	8.960870049	18.88387459	20.90222281	13.00103396	31.32271287	A Dean John et al. Lange's handbook of chemistry. In Universitas Of Tennese Knoxville, Fifthenth Edition, Mc. Graw Hill Inc, New York. Conference, 1999.
491	acetophenone	CC(=O)c1ccccc1	368.15	0.002716284	0.653	-0.185086819	0.971938535	0.14	22.94470297	8.297058814	17.86624182	19.69897128	12.19687457	31.71981188	WE Wasburn. International critical tables of numerical data, physics, chemistry and technology. 1st electronic edition. Knovel: Norwich, NY, 2003.
492	l,2-dibromopropane	CC(Br)CBr	273.51	0.003656173	2.285	0.358886204	2.079298453	0.02	24.47905941	7.828734654	19.91764744	21.40107702	11.17251425	33.94270297	WE Wasburn. International critical tables of numerical data, physics, chemistry and technology. 1st electronic edition. Knovel: Norwich, NY, 2003.
493	l,2-dibromopropane	CC(Br)CBr	286.06	0.00349577	1.816	0.259115844	2.068411485	0.02	24.52435644	7.732117982	19.74742735	21.20737166	11.06085058	33.81917822	WE Wasburn. International critical tables of numerical data, physics, chemistry and technology. 1st electronic edition. Knovel: Norwich, NY, 2003.
494	1,2-dibromopropane	CC(Br)CBr	293.15	0.003411223	1.623	0.21031852	2.047887602	0.05	24.60609901	7.672906558	19.50140009	20.95673698	10.93108792	34.06782178	Sunghwan Kim, Paul A Thiessen, Tiejun Cheng, Jian Zhang, Asta Gindulyte, and Evan E Bolton. Pug-view: programmatic access to chemical annotations integrated in pubchem. Journal of cheminformatics, 11(1):1-11, 2019.
495	l,2-dibromopropane	CC(Br)CBr	298.42	0.003350982	1.494	0.174350598	2.048281023	0.02	24.60191089	7.638142144	19.48064674	20.9247664	10.90803787	34.00832673	WE Wasburn. International critical tables of numerical data, physics, chemistry and technology. 1st electronic edition. Knovel: Norwich, NY, 2003.
496	l,2-dibromopropane	CC(Br)CBr	311.17	0.003213677	1.247	0.095866453	2.023744312	0.03	24.70312871	7.578405392	19.17884076	20.62202237	10.75852006	34.20387129	WE Wasburn. International critical tables of numerical data, physics, chemistry and technology. 1st electronic edition. Knovel: Norwich, NY, 2003.
497	l,2-dibromopropane	CC(Br)CBr	323.23	0.003093772	1.072	0.030194785	1.991338314	0.04	24.83389109	7.423378354	18.79715117	20.21005444	10.53987523	34.41875248	WE Wasburn. International critical tables of numerical data, physics, chemistry and technology. 1st electronic edition. Knovel: Norwich, NY, 2003.
498	l,2-dibromopropane	CC(Br)CBr	336.34	0.002973182	0.918	-0.037157319	1.966135516	0.08	24.94747525	7.291995105	18.48447917	19.87109692	10.35938254	34.5219901	WE Wasburn. International critical tables of numerical data, physics, chemistry and technology. 1st electronic edition. Knovel: Norwich, NY, 2003.
499	l,2-dibromopropane	CC(Br)CBr	349.61	0.00286033	0.797	-0.098541679	1.930301001	0.11	25.09452475	7.077212073	18.07453517	19.4109036	10.11375809	34.79539604	WE Wasburn. International critical tables of numerical data, physics, chemistry and technology. 1st electronic edition. Knovel: Norwich, NY, 2003.
500	l,2-dibromopropane	CC(Br)CBr	362.28	0.002760296	0.704	-0.152427341	1.893834218	0.17	25.25392079	6.917049457	17.66150544	18.96794876	9.887141632	34.96047525	WE Wasburn. International critical tables of numerical data, physics, chemistry and technology. 1st electronic edition. Knovel: Norwich, NY, 2003.
501	l,2-dibromopropane	CC(Br)CBr	374.33	0.00267144	0.628	-0.202040356	1.884638639	0.26	25.29522772	6.874477039	17.52653837	18.82675122	9.819182935	34.98579208	WE Wasburn. International critical tables of numerical data, physics, chemistry and technology. 1st electronic edition. Knovel: Norwich, NY, 2003.
502	l,2-dibromopropane	CC(Br)CBr	386.86	0.002584914	0.565	-0.247951552	1.850256593	0.33	25.45506931	6.711206541	17.13822279	18.4056984	9.603873242	35.20489109	WE Wasburn. International critical tables of numerical data, physics, chemistry and technology. 1st electronic edition. Knovel: Norwich, NY, 2003.
503	l,2-dibromopropane	CC(Br)CBr	401.12	0.00249302	0.501	-0.300162274	1.817976562	0.49	25.59755446	6.549054952	16.76517027	17.99914216	9.396237921	35.38367327	WE Wasburn. International critical tables of numerical data, physics, chemistry and technology. 1st electronic edition. Knovel: Norwich, NY, 2003.
504	1,2-dibromo-2-methylpropane	CC(C)(Br)CBr	273.54	0.003655772	3.29	0.517195898	1.934051905	0.01	23.66857426	6.837502109	19.42658992	20.59485075	11.86127418	32.37106931	WE Wasburn. International critical tables of numerical data, physics, chemistry and technology. 1st electronic edition. Knovel: Norwich, NY, 2003.
505	1,2-dibromo-2-methylpropane	CC(C)(Br)CBr	286.82	0.003486507	2.456	0.390228363	1.902497121	0.04	23.79638614	6.667994299	19.01019327	20.14584762	11.57917573	32.91856436	WE Wasburn. International critical tables of numerical data, physics, chemistry and technology. 1st electronic edition. Knovel: Norwich, NY, 2003.
506	1,2-dibromo-2-methylpropane	CC(C)(Br)CBr	300.09	0.003332334	1.916	0.282395505	1.88576158	0.04	23.86563366	6.593842398	18.77739323	19.90164619	11.43561661	32.91541584	WE Wasburn. International critical tables of numerical data, physics, chemistry and technology. 1st electronic edition. Knovel: Norwich, NY, 2003.
507	1,2-dibromo-2-methylpropane	CC(C)(Br)CBr	313.95	0.003185221	1.528	0.184123354	1.858350691	0.06	23.97669307	6.48957258	18.41654915	19.52666666	11.21246169	33.1470297	WE Wasburn. International critical tables of numerical data, physics, chemistry and technology. 1st electronic edition. Knovel: Norwich, NY, 2003.
508	1,2-dibromo-2-methylpropane	CC(C)(Br)CBr	326.33	0.003064383	1.274	0.105169428	1.828610221	0.08	24.11165347	6.377230936	18.04758858	19.14134829	10.98878018	33.32991089	WE Wasburn. International critical tables of numerical data, physics, chemistry and technology. 1st electronic edition. Knovel: Norwich, NY, 2003.
509	1,2-dibromo-2-methylpropane	CC(C)(Br)CBr	340.05	0.002940744	1.065	0.027349608	1.799580008	0.17	24.23840594	6.138016045	17.67459627	18.71026952	10.71493473	33.5140396	WE Wasburn. International critical tables of numerical data, physics, chemistry and technology. 1st electronic edition. Knovel: Norwich, NY, 2003.
510	1,2-dibromo-2-methylpropane	CC(C)(Br)CBr	353.75	0.002826855	0.903	-0.04431225	1.796497136	0.17	24.25632673	6.207566139	17.59399445	18.65712272	10.70233823	33.42563366	WE Wasburn. International critical tables of numerical data, physics, chemistry and technology. 1st electronic edition. Knovel: Norwich, NY, 2003.
511	1,2-dibromo-2-methylpropane	CC(C)(Br)CBr	366.78	0.00272643	0.781	-0.107348966	1.762349358	0.19	24.40688119	5.989484531	17.18845308	18.20233502	10.43110655	33.66778218	WE Wasburn. International critical tables of numerical data, physics, chemistry and technology. 1st electronic edition. Knovel: Norwich, NY, 2003.
512	1,2-dibromo-2-methylpropane	CC(C)(Br)CBr	380.3	0.002629503	0.68	-0.167491087	1.732670577	0.32	24.54811881	5.863439416	16.80910544	17.80268666	10.19560724	33.92306931	WE Wasburn. International critical tables of numerical data, physics, chemistry and technology. 1st electronic edition. Knovel: Norwich, NY, 2003.
513	1,2-dibromo-2-methylpropane	CC(C)(Br)CBr	394.89	0.002532351	0.593	-0.226945307	1.705763952	0.33	24.6800396	5.751792101	16.47822279	17.45361744	10.00117359	34.14159406	WE Wasburn. International critical tables of numerical data, physics, chemistry and technology. 1st electronic edition. Knovel: Norwich, NY, 2003.
514	2,2-Dimethylpropane	CC(C)(C)C	273.15	0.003660992	0.328	-0.484126156	0.648248712	0.39	22.14836634	0.481129531	14.28814161	14.29627209	5.979720922	30.54165347	A Dean John et al. Lange's handbook of chemistry. In Universitas Of Tennese Knoxville, Fifthenth Edition, Mc. Graw Hill Inc, New York. Conference, 1999.
515	2,2,4,4-tetramethylpentane	CC(C)(C)CC(C)(C)C	298.15	0.003354016	0.75	-0.124938737	0.747491532	0.29	21.42083168	0.440057874	14.92438912	14.93090176	9.734889245	29.31016832	Valentin Goussard, Francois Duprat, Jean-Luc Ploix, G erard Dreyfus, Veronique Nardello-Rataj, and Jean-Marie Aubry. A new machine-learning tool for fast estimation of liquid viscosity. application to cosmetic oils. Journal of Chemical Information and Modeling, 60(4):2012-2023, 2020.
516	Neopentyl alcohol	CC(C)(C)CO	293.15	0.003411223	2.5	0.397940009	0.827987063	0.09	21.42155446	14.73615688	15.56265503	21.43288449	12.2713627	29.50569307	Sunghwan Kim, Paul A Thiessen, Tiejun Cheng, Jian Zhang, Asta Gindulyte, and Evan E Bolton. Pug-view: programmatic access to chemical annotations integrated in pubchem. Journal of cheminformatics, 11(1):1-11, 2019.
517	2-Chloro-2-methylpropane	CC(C)(C)Cl	288.15	0.003470415	0.543	-0.26520017	0.909116084	0.16	22.9460198	6.208771887	15.92007818	17.08806753	7.678805354	31.60485149	A Dean John et al. Lange's handbook of chemistry. In Universitas Of Tennese Knoxville, Fifthenth Edition, Mc. Graw Hill Inc, New York. Conference, 1999.
518	tert-butyl alcohol	CC(C)(C)O	295.56	0.003383408	5.887	0.769894036	0.827539965	0.15	21.49556436	16.20168406	15.84928676	22.66515815	11.58479106	29.60661386	WE Wasburn. International critical tables of numerical data, physics, chemistry and technology. 1st electronic edition. Knovel: Norwich, NY, 2003.
519	2-methyl-2-propanol	CC(C)(C)O	295.6	0.00338295	5.89	0.770115295	0.817724516	0.17	21.57952475	16.03806282	15.6437004	22.40454149	11.46241554	29.74780198	Diego Alonso Saldana, Laurie Starck, Pascal Mougin, Bernard Rousseau, Nicolas Ferrando, and Benoit Creton. Prediction of density and viscosity of biofuel compounds using machine learning methods. Energy & fuels, 26(4):2416-2426, 2012.
520	2-methyl-2-propanol	CC(C)(C)O	298.1	0.003354579	4.44	0.64738297	0.818656551	0.17	21.57571287	15.98231439	15.65505937	22.37251806	11.42395282	29.78732673	Diego Alonso Saldana, Laurie Starck, Pascal Mougin, Bernard Rousseau, Nicolas Ferrando, and Benoit Creton. Prediction of density and viscosity of biofuel compounds using machine learning methods. Energy & fuels, 26(4):2416-2426, 2012.
521	2-methyl-2-propanol	CC(C)(C)O	299.6	0.003337784	4.17	0.620136055	0.822040662	0.21	21.53494059	16.00938331	15.73136685	22.44534746	11.4526932	29.70693069	Diego Alonso Saldana, Laurie Starck, Pascal Mougin, Bernard Rousseau, Nicolas Ferrando, and Benoit Creton. Prediction of density and viscosity of biofuel compounds using machine learning methods. Energy & fuels, 26(4):2416-2426, 2012.
522	2-methyl-2-propanol	CC(C)(C)O	303.1	0.003299241	3.38	0.5289167	0.809549273	0.24	21.64779208	15.68055882	15.48489657	22.03821127	11.23085613	29.85341584	Diego Alonso Saldana, Laurie Starck, Pascal Mougin, Bernard Rousseau, Nicolas Ferrando, and Benoit Creton. Prediction of density and viscosity of biofuel compounds using machine learning methods. Energy & fuels, 26(4):2416-2426, 2012.
523	2-methyl-2-propanol	CC(C)(C)O	305.2	0.00327654	3.0	0.477121255	0.814940771	0.11	21.59935644	15.73035594	15.58352287	22.14292374	11.26531869	29.74911881	Diego Alonso Saldana, Laurie Starck, Pascal Mougin, Bernard Rousseau, Nicolas Ferrando, and Benoit Creton. Prediction of density and viscosity of biofuel compounds using machine learning methods. Energy & fuels, 26(4):2416-2426, 2012.
524	tert-butyl alcohol	CC(C)(C)O	305.23	0.003276218	3.004	0.477699928	0.813234869	0.13	21.6109505	15.68971752	15.5691876	22.10401947	11.25021464	29.79264356	WE Wasburn. International critical tables of numerical data, physics, chemistry and technology. 1st electronic edition. Knovel: Norwich, NY, 2003.
525	2-methyl-2-propanol	CC(C)(C)O	308.1	0.003245699	2.59	0.413299764	0.806387371	0.23	21.67434653	15.49424457	15.41399692	21.85596477	11.10674323	29.84788119	Diego Alonso Saldana, Laurie Starck, Pascal Mougin, Bernard Rousseau, Nicolas Ferrando, and Benoit Creton. Prediction of density and viscosity of biofuel compounds using machine learning methods. Energy & fuels, 26(4):2416-2426, 2012.
526	tert-butyl alcohol	CC(C)(C)O	310.37	0.003221961	2.367	0.374198258	0.804963442	0.22	21.6850099	15.40410236	15.3981613	21.78090439	11.05771887	29.87339604	WE Wasburn. International critical tables of numerical data, physics, chemistry and technology. 1st electronic edition. Knovel: Norwich, NY, 2003.
527	2-methyl-2-propanol	CC(C)(C)O	310.4	0.003221649	2.37	0.374748346	0.80797981	0.33	21.6590495	15.4365441	15.46881774	21.8537616	11.08850165	29.89339604	Diego Alonso Saldana, Laurie Starck, Pascal Mougin, Bernard Rousseau, Nicolas Ferrando, and Benoit Creton. Prediction of density and viscosity of biofuel compounds using machine learning methods. Energy & fuels, 26(4):2416-2426, 2012.
528	2-methyl-2-propanol	CC(C)(C)O	313.1	0.003193868	2.05	0.311753861	0.805949715	0.2	21.68736634	15.37514563	15.39905608	21.76109891	11.03137466	29.95973267	Diego Alonso Saldana, Laurie Starck, Pascal Mougin, Bernard Rousseau, Nicolas Ferrando, and Benoit Creton. Prediction of density and viscosity of biofuel compounds using machine learning methods. Energy & fuels, 26(4):2416-2426, 2012.
529	tert-butyl alcohol	CC(C)(C)O	315.56	0.003168969	1.909	0.280805928	0.807914512	0.15	21.65963366	15.3059118	15.45345497	21.75094634	11.00134278	29.86172277	WE Wasburn. International critical tables of numerical data, physics, chemistry and technology. 1st electronic edition. Knovel: Norwich, NY, 2003.
530	2-methyl-2-propanol	CC(C)(C)O	315.6	0.003168568	1.91	0.281033367	0.794485239	0.36	21.79177228	15.08030117	15.18163319	21.3989392	10.83810962	30.01535644	Diego Alonso Saldana, Laurie Starck, Pascal Mougin, Bernard Rousseau, Nicolas Ferrando, and Benoit Creton. Prediction of density and viscosity of biofuel compounds using machine learning methods. Energy & fuels, 26(4):2416-2426, 2012.
531	tert-butyl alcohol	CC(C)(C)O	320.97	0.003115556	1.55	0.190331698	0.794653026	0.29	21.78035644	14.9419076	15.18493734	21.30394349	10.75617911	29.99118812	WE Wasburn. International critical tables of numerical data, physics, chemistry and technology. 1st electronic edition. Knovel: Norwich, NY, 2003.
532	2-methyl-2-propanol	CC(C)(C)O	321.0	0.003115265	1.55	0.190331698	0.799910196	0.19	21.74270297	15.04100583	15.30234811	21.45724687	10.83489767	30.03162376	Diego Alonso Saldana, Laurie Starck, Pascal Mougin, Bernard Rousseau, Nicolas Ferrando, and Benoit Creton. Prediction of density and viscosity of biofuel compounds using machine learning methods. Energy & fuels, 26(4):2416-2426, 2012.
533	2-methyl-2-propanol	CC(C)(C)O	326.1	0.003066544	1.3	0.113943352	0.784402441	0.34	21.8629703	14.61339791	14.97357912	20.9230698	10.53531326	30.2029703	Diego Alonso Saldana, Laurie Starck, Pascal Mougin, Bernard Rousseau, Nicolas Ferrando, and Benoit Creton. Prediction of density and viscosity of biofuel compounds using machine learning methods. Energy & fuels, 26(4):2416-2426, 2012.
534	tert-butyl alcohol	CC(C)(C)O	326.14	0.003066168	1.296	0.112605002	0.783796771	0.35	21.88338614	14.57445143	14.97541046	20.89736219	10.51877457	30.26587129	WE Wasburn. International critical tables of numerical data, physics, chemistry and technology. 1st electronic edition. Knovel: Norwich, NY, 2003.
535	tert-butyl alcohol	CC(C)(C)O	331.09	0.003020327	1.097	0.040206628	0.780382171	0.4	21.90970297	14.39549803	14.91114222	20.72676081	10.41061683	30.21850495	WE Wasburn. International critical tables of numerical data, physics, chemistry and technology. 1st electronic edition. Knovel: Norwich, NY, 2003.
536	2-methyl-2-propanol	CC(C)(C)O	331.1	0.003020236	1.1	0.041392685	0.778704959	0.34	21.92964356	14.34734792	14.87130123	20.66443494	10.37287748	30.18644554	Diego Alonso Saldana, Laurie Starck, Pascal Mougin, Bernard Rousseau, Nicolas Ferrando, and Benoit Creton. Prediction of density and viscosity of biofuel compounds using machine learning methods. Energy & fuels, 26(4):2416-2426, 2012.
537	2-methyl-2-propanol	CC(C)(C)O	335.2	0.002983294	0.97	-0.013228266	0.77072013	0.47	22.00621782	14.12033227	14.7088434	20.39007608	10.22284625	30.30290099	Diego Alonso Saldana, Laurie Starck, Pascal Mougin, Bernard Rousseau, Nicolas Ferrando, and Benoit Creton. Prediction of density and viscosity of biofuel compounds using machine learning methods. Energy & fuels, 26(4):2416-2426, 2012.
538	tert-butyl alcohol	CC(C)(C)O	335.24	0.002982938	0.9678	-0.014214382	0.774089119	0.48	21.96814851	14.15550191	14.77438194	20.46171838	10.24828323	30.34925743	WE Wasburn. International critical tables of numerical data, physics, chemistry and technology. 1st electronic edition. Knovel: Norwich, NY, 2003.
539	2-methyl-2-propanol	CC(C)(C)O	337.6	0.002962085	0.91	-0.040958608	0.770846986	0.47	22.0010099	14.06185475	14.70983966	20.35020228	10.18865561	30.37816832	Diego Alonso Saldana, Laurie Starck, Pascal Mougin, Bernard Rousseau, Nicolas Ferrando, and Benoit Creton. Prediction of density and viscosity of biofuel compounds using machine learning methods. Energy & fuels, 26(4):2416-2426, 2012.
540	2-methyl-2-propanol	CC(C)(C)O	346.6	0.00288517	0.71	-0.148741651	0.754474025	0.6	22.15735644	13.49449644	14.39061518	19.72840993	9.827990825	30.566	Diego Alonso Saldana, Laurie Starck, Pascal Mougin, Bernard Rousseau, Nicolas Ferrando, and Benoit Creton. Prediction of density and viscosity of biofuel compounds using machine learning methods. Energy & fuels, 26(4):2416-2426, 2012.
541	tert-butyl alcohol	CC(C)(C)O	346.62	0.002885004	0.7057	-0.151379883	0.753763755	0.71	22.16870297	13.5126778	14.36035416	19.71888896	9.827795871	30.5270396	WE Wasburn. International critical tables of numerical data, physics, chemistry and technology. 1st electronic edition. Knovel: Norwich, NY, 2003.
542	2-methyl-2-propanol	CC(C)(C)O	394.8	0.002532928	0.24	-0.619788758	0.684708441	1.6	22.88691089	11.02433221	12.98154714	17.03177223	8.290175675	31.5979901	Diego Alonso Saldana, Laurie Starck, Pascal Mougin, Bernard Rousseau, Nicolas Ferrando, and Benoit Creton. Prediction of density and viscosity of biofuel compounds using machine learning methods. Energy & fuels, 26(4):2416-2426, 2012.
543	P-tert-butylphenol	CC(C)(C)c1ccc(O)cc1	383.15	0.002609944	2.4	0.380211242	0.937349626	0.25	22.00375248	12.3500898	16.28067779	20.43556639	16.75748696	30.17719802	Sunghwan Kim, Paul A Thiessen, Tiejun Cheng, Jian Zhang, Asta Gindulyte, and Evan E Bolton. Pug-view: programmatic access to chemical annotations integrated in pubchem. Journal of cheminformatics, 11(1):1-11, 2019.
544	hydroxypivalyl hydroxypivalate	CC(C)(CO)COC(=O)C(C)(C)CO	358.1	0.002792516	19.59	1.292034436	1.010929147	0.04	21.4720495	14.97266762	16.29249217	22.1280654	24.35866582	26.78726733	Diego Alonso Saldana, Laurie Starck, Pascal Mougin, Bernard Rousseau, Nicolas Ferrando, and Benoit Creton. Prediction of density and viscosity of biofuel compounds using machine learning methods. Energy & fuels, 26(4):2416-2426, 2012.
545	hydroxypivalyl hydroxypivalate	CC(C)(CO)COC(=O)C(C)(C)CO	368.1	0.002716653	12.71	1.104145551	1.00104304	0.08	21.54265347	14.60788835	16.13447269	21.76543368	23.83566562	28.0579604	Diego Alonso Saldana, Laurie Starck, Pascal Mougin, Bernard Rousseau, Nicolas Ferrando, and Benoit Creton. Prediction of density and viscosity of biofuel compounds using machine learning methods. Energy & fuels, 26(4):2416-2426, 2012.
546	2,2-Dichloropropane	CC(C)(Cl)Cl	288.15	0.003470415	0.769	-0.11407366	1.184663837	0.09	24.33257426	8.008528461	17.28552528	19.05074008	8.845590858	33.65883168	A Dean John et al. Lange's handbook of chemistry. In Universitas Of Tennese Knoxville, Fifthenth Edition, Mc. Graw Hill Inc, New York. Conference, 1999.
547	2,2-Dichloropropane	CC(C)(Cl)Cl	303.15	0.003298697	0.619	-0.208309351	1.160699329	0.16	24.50328713	7.804239607	16.84484208	18.56496428	8.621062729	33.93262376	A Dean John et al. Lange's handbook of chemistry. In Universitas Of Tennese Knoxville, Fifthenth Edition, Mc. Graw Hill Inc, New York. Conference, 1999.
548	Trifluoro-2-methyl propanol	CC(C)(O)C(F)(F)F	298.15	0.003354016	3.32	0.521138084	1.231684636	0.14	22.58811881	15.10476485	14.75734389	21.11744228	11.67712472	31.19547525	Dabir S Viswanath, Tushar K Ghosh, Dasika HL Prasad, Nidamarty VK Dutt, Kalipatnapu Y Rani, Dabir S Viswanath, Tushar K Ghosh, Dasika HL Prasad, Nidamarty VK Dutt, and Kalipatnapu Y Rani. Correlations and estimation of pure liquid viscosity.Viscosity of Liquids: Theory, Estimation, Experiment, and Data, pages 135-405, 2007.
549	phorone	CC(C)=CC(=O)C=C(C)C	298.15	0.003354016	1.4	0.146128036	0.885639544	0.04	22.12136634	7.908790669	18.04548349	19.70264258	15.07150035	30.45718812	WE Wasburn. International critical tables of numerical data, physics, chemistry and technology. 1st electronic edition. Knovel: Norwich, NY, 2003.
550	Squalene	CC(C)=CCCC(C)=CCCC(C)=CCCC=C(C)CCC=C(C)CCC=C(C)C	298.15	0.003354016	12.0	1.079181246	0.849114	0.05	21.57748515	1.912254466	16.51546254	16.62593941	32.54986911	28.1960099	Sunghwan Kim, Paul A Thiessen, Tiejun Cheng, Jian Zhang, Asta Gindulyte, and Evan E Bolton. Pug-view: programmatic access to chemical annotations integrated in pubchem. Journal of cheminformatics, 11(1):1-11, 2019.
551	Citronellol	CC(C)=CCCC(C)CCO	293.15	0.003411223	11.1	1.045322979	0.863081123	0.04	21.35265347	12.05431249	16.41270247	20.3642345	18.52852457	28.24813861	Sunghwan Kim, Paul A Thiessen, Tiejun Cheng, Jian Zhang, Asta Gindulyte, and Evan E Bolton. Pug-view: programmatic access to chemical annotations integrated in pubchem. Journal of cheminformatics, 11(1):1-11, 2019.
552	Citronellol	CC(C)=CCCC(C)CCO	313.15	0.003193358	5.33	0.726727209	0.831123092	0.12	21.61906931	11.33382758	15.68917502	19.35529416	17.45747588	29.52609901	Sunghwan Kim, Paul A Thiessen, Tiejun Cheng, Jian Zhang, Asta Gindulyte, and Evan E Bolton. Pug-view: programmatic access to chemical annotations integrated in pubchem. Journal of cheminformatics, 11(1):1-11, 2019.
553	acetone	CC(C)=O	233.15	0.004289084	0.713	-0.14691047	0.883223931	0.02	22.18449505	12.73798994	17.94413814	22.00569358	8.074181827	30.74243564	WE Wasburn. International critical tables of numerical data, physics, chemistry and technology. 1st electronic edition. Knovel: Norwich, NY, 2003.
554	acetone	CC(C)=O	242.85	0.004117768	0.613	-0.212539526	0.881155799	0.02	22.20251485	12.66900623	17.84847873	21.88776546	8.029771545	30.73356436	WE Wasburn. International critical tables of numerical data, physics, chemistry and technology. 1st electronic edition. Knovel: Norwich, NY, 2003.
555	acetone	CC(C)=O	252.75	0.003956479	0.516	-0.287350298	0.866802355	0.02	22.32330693	12.43267854	17.50796028	21.47329447	7.886611016	30.91993069	WE Wasburn. International critical tables of numerical data, physics, chemistry and technology. 1st electronic edition. Knovel: Norwich, NY, 2003.
556	acetone	CC(C)=O	262.55	0.003808798	0.451	-0.345823458	0.848185584	0.06	22.48418812	12.1546134	17.06430605	20.95060458	7.705249001	31.22988119	WE Wasburn. International critical tables of numerical data, physics, chemistry and technology. 1st electronic edition. Knovel: Norwich, NY, 2003.
557	acetone	CC(C)=O	281.01	0.003558592	0.3638	-0.439137305	0.823628097	0.12	22.7130099	11.76340666	16.46502903	20.23554846	7.45977338	31.48905941	WE Wasburn. International critical tables of numerical data, physics, chemistry and technology. 1st electronic edition. Knovel: Norwich, NY, 2003.
558	acetone	CC(C)=O	284.87	0.003510373	0.3495	-0.45655282	0.817954272	0.11	22.75614851	11.6798031	16.33917415	20.08456168	7.411992079	31.51655446	WE Wasburn. International critical tables of numerical data, physics, chemistry and technology. 1st electronic edition. Knovel: Norwich, NY, 2003.
559	acetone	CC(C)=O	288.15	0.003470415	0.345	-0.462180905	0.817742506	0.14	22.76316832	11.64853152	16.33177035	20.06035682	7.40379068	31.57548515	WE Wasburn. International critical tables of numerical data, physics, chemistry and technology. 1st electronic edition. Knovel: Norwich, NY, 2003.
560	acetone	CC(C)=O	288.39	0.003467527	0.3376	-0.471597562	0.820818012	0.14	22.72955446	11.69033434	16.37381184	20.11886837	7.418432102	31.49946535	WE Wasburn. International critical tables of numerical data, physics, chemistry and technology. 1st electronic edition. Knovel: Norwich, NY, 2003.
561	acetone	CC(C)=O	292.17	0.003422665	0.3258	-0.48704892	0.817986557	0.15	22.7589901	11.63806059	16.3017833	20.02985003	7.388990312	31.5409703	WE Wasburn. International critical tables of numerical data, physics, chemistry and technology. 1st electronic edition. Knovel: Norwich, NY, 2003.
562	acetone	CC(C)=O	296.16	0.003376553	0.3131	-0.504316932	0.806607384	0.21	22.86805941	11.48047117	16.0569639	19.73905256	7.293945363	31.71174257	WE Wasburn. International critical tables of numerical data, physics, chemistry and technology. 1st electronic edition. Knovel: Norwich, NY, 2003.
563	acetone	CC(C)=O	300.37	0.003329227	0.3007	-0.521866572	0.804698985	0.18	22.88639604	11.42945647	15.9995319	19.66266346	7.266283556	31.66417822	WE Wasburn. International critical tables of numerical data, physics, chemistry and technology. 1st electronic edition. Knovel: Norwich, NY, 2003.
564	acetone	CC(C)=O	303.15	0.003298697	0.296	-0.528708289	0.801887108	0.14	22.90778218	11.37855867	15.93760977	19.58269389	7.24087839	31.77157426	WE Wasburn. International critical tables of numerical data, physics, chemistry and technology. 1st electronic edition. Knovel: Norwich, NY, 2003.
565	acetone	CC(C)=O	305.58	0.003272465	0.2863	-0.543178652	0.798443419	0.2	22.94745545	11.33833401	15.84792492	19.48634888	7.208899226	31.81173267	WE Wasburn. International critical tables of numerical data, physics, chemistry and technology. 1st electronic edition. Knovel: Norwich, NY, 2003.
566	acetone	CC(C)=O	309.15	0.003234676	0.2772	-0.557206774	0.792611685	0.27	23.00363366	11.25737464	15.71816431	19.33370437	7.160775437	31.82179208	WE Wasburn. International critical tables of numerical data, physics, chemistry and technology. 1st electronic edition. Knovel: Norwich, NY, 2003.
567	acetone	CC(C)=O	313.19	0.00319295	0.2675	-0.572676214	0.778164701	0.28	23.14231683	11.05813295	15.39954744	18.95868468	7.034172582	32.10968317	WE Wasburn. International critical tables of numerical data, physics, chemistry and technology. 1st electronic edition. Knovel: Norwich, NY, 2003.
568	acetone	CC(C)=O	317.27	0.00315189	0.2584	-0.587707491	0.785149741	0.26	23.07131683	11.12301878	15.52773562	19.1006662	7.080784467	31.96827723	WE Wasburn. International critical tables of numerical data, physics, chemistry and technology. 1st electronic edition. Knovel: Norwich, NY, 2003.
569	acetone	CC(C)=O	320.77	0.003117499	0.2503	-0.60153915	0.774582179	0.34	23.17463366	10.97767678	15.29963282	18.83057918	6.992134997	32.07626733	WE Wasburn. International critical tables of numerical data, physics, chemistry and technology. 1st electronic edition. Knovel: Norwich, NY, 2003.
570	acetone	CC(C)=O	325.35	0.003073613	0.2405	-0.618884919	0.769039707	0.46	23.23538614	10.89634231	15.15378315	18.66468585	6.934762584	32.26970297	WE Wasburn. International critical tables of numerical data, physics, chemistry and technology. 1st electronic edition. Knovel: Norwich, NY, 2003.
571	acetone	CC(C)=O	327.01	0.00305801	0.2377	-0.623970818	0.763251967	0.45	23.29262376	10.81872103	15.03673713	18.52437959	6.890847857	32.3489802	WE Wasburn. International critical tables of numerical data, physics, chemistry and technology. 1st electronic edition. Knovel: Norwich, NY, 2003.
572	isopropyl bromide	CC(C)Br	273.48	0.003656575	0.6021	-0.220331373	1.419160582	0.11	23.57540594	7.010120851	17.38901317	18.74893381	7.82500147	32.64606931	WE Wasburn. International critical tables of numerical data, physics, chemistry and technology. 1st electronic edition. Knovel: Norwich, NY, 2003.
573	isopropyl bromide	CC(C)Br	278.27	0.003593632	0.5688	-0.245040412	1.423980048	0.09	23.54060396	7.025991088	17.4259519	18.78913258	7.841032928	32.59847525	WE Wasburn. International critical tables of numerical data, physics, chemistry and technology. 1st electronic edition. Knovel: Norwich, NY, 2003.
574	isopropyl bromide	CC(C)Br	283.29	0.003529952	0.5371	-0.269944848	1.418664605	0.13	23.57260396	6.971155962	17.34122858	18.69007796	7.801385778	32.63350495	WE Wasburn. International critical tables of numerical data, physics, chemistry and technology. 1st electronic edition. Knovel: Norwich, NY, 2003.
575	2-Bromopropane	CC(C)Br	288.15	0.003470415	0.536	-0.27083521	1.392866815	0.13	23.71823762	6.84443585	16.97822125	18.30599683	7.645216984	32.82530693	A Dean John et al. Lange's handbook of chemistry. In Universitas Of Tennese Knoxville, Fifthenth Edition, Mc. Graw Hill Inc, New York. Conference, 1999.
576	isopropyl bromide	CC(C)Br	288.45	0.003466805	0.5068	-0.295163394	1.391363873	0.16	23.72267327	6.84443404	16.95228673	18.2819553	7.634864022	32.87727723	WE Wasburn. International critical tables of numerical data, physics, chemistry and technology. 1st electronic edition. Knovel: Norwich, NY, 2003.
577	isopropyl bromide	CC(C)Br	293.43	0.003407968	0.4803	-0.318487413	1.403756179	0.1	23.65486139	6.869256407	17.10546674	18.43333119	7.698813736	32.72171287	WE Wasburn. International critical tables of numerical data, physics, chemistry and technology. 1st electronic edition. Knovel: Norwich, NY, 2003.
578	isopropyl bromide	CC(C)Br	298.61	0.00334885	0.4551	-0.341893165	1.39292428	0.14	23.7120396	6.801386935	16.93428645	18.24917472	7.621869308	32.77634653	WE Wasburn. International critical tables of numerical data, physics, chemistry and technology. 1st electronic edition. Knovel: Norwich, NY, 2003.
579	isopropyl bromide	CC(C)Br	303.09	0.00329935	0.4343	-0.362210171	1.383854186	0.17	23.76771287	6.748264596	16.79511632	18.10021452	7.561826812	32.96612871	WE Wasburn. International critical tables of numerical data, physics, chemistry and technology. 1st electronic edition. Knovel: Norwich, NY, 2003.
580	2-Bromopropane	CC(C)Br	303.15	0.003298697	0.437	-0.359518563	1.387094204	0.16	23.74860396	6.758617171	16.84175213	18.14736202	7.581900625	32.87623762	A Dean John et al. Lange's handbook of chemistry. In Universitas Of Tennese Knoxville, Fifthenth Edition, Mc. Graw Hill Inc, New York. Conference, 1999.
581	isopropyl bromide	CC(C)Br	309.05	0.003235722	0.4095	-0.387746094	1.363851793	0.2	23.88658416	6.63939679	16.51184262	17.79678713	7.440969163	33.12053465	WE Wasburn. International critical tables of numerical data, physics, chemistry and technology. 1st electronic edition. Knovel: Norwich, NY, 2003.
582	isopropyl bromide	CC(C)Br	314.32	0.003181471	0.3894	-0.409604053	1.353398546	0.22	23.94208911	6.574208843	16.35513487	17.62711264	7.373617896	33.16713861	WE Wasburn. International critical tables of numerical data, physics, chemistry and technology. 1st electronic edition. Knovel: Norwich, NY, 2003.
583	isopropyl bromide	CC(C)Br	319.51	0.003129792	0.3704	-0.431329022	1.34885837	0.28	23.97468317	6.533753464	16.272772	17.53560975	7.33651648	33.19072277	WE Wasburn. International critical tables of numerical data, physics, chemistry and technology. 1st electronic edition. Knovel: Norwich, NY, 2003.
584	isopropyl bromide	CC(C)Br	324.06	0.003085848	0.3555	-0.449160395	1.346348426	0.19	23.98710891	6.506556579	16.23560087	17.49096954	7.323924333	33.23835644	WE Wasburn. International critical tables of numerical data, physics, chemistry and technology. 1st electronic edition. Knovel: Norwich, NY, 2003.
585	isopropyl bromide	CC(C)Br	329.91	0.00303113	0.3371	-0.472241248	1.332524275	0.41	24.07078218	6.414458931	16.02839626	17.26437885	7.231110055	33.27813861	WE Wasburn. International critical tables of numerical data, physics, chemistry and technology. 1st electronic edition. Knovel: Norwich, NY, 2003.
586	isobutane	CC(C)C	233.1	0.004290004	0.34	-0.468521083	0.648748242	0.11	21.99761386	0.574802785	15.32666621	15.33746542	5.500449797	30.33561386	Diego Alonso Saldana, Laurie Starck, Pascal Mougin, Bernard Rousseau, Nicolas Ferrando, and Benoit Creton. Prediction of density and viscosity of biofuel compounds using machine learning methods. Energy & fuels, 26(4):2416-2426, 2012.
587	isobutane	CC(C)C	240.0	0.004166667	0.3	-0.522878745	0.637201023	0.21	22.12648515	0.557082385	14.99257295	15.0029469	5.384179816	30.50078218	Diego Alonso Saldana, Laurie Starck, Pascal Mougin, Bernard Rousseau, Nicolas Ferrando, and Benoit Creton. Prediction of density and viscosity of biofuel compounds using machine learning methods. Energy & fuels, 26(4):2416-2426, 2012.
588	isobutane	CC(C)C	244.3	0.004093328	0.3	-0.522878745	0.633220064	0.26	22.16881188	0.552290901	14.86788918	14.87817067	5.341782404	30.62609901	Diego Alonso Saldana, Laurie Starck, Pascal Mougin, Bernard Rousseau, Nicolas Ferrando, and Benoit Creton. Prediction of density and viscosity of biofuel compounds using machine learning methods. Energy & fuels, 26(4):2416-2426, 2012.
589	isobutane	CC(C)C	255.4	0.003915427	0.26	-0.585026652	0.618987764	0.61	22.34281188	0.532904455	14.4534057	14.46325276	5.202273969	30.79263366	Diego Alonso Saldana, Laurie Starck, Pascal Mougin, Bernard Rousseau, Nicolas Ferrando, and Benoit Creton. Prediction of density and viscosity of biofuel compounds using machine learning methods. Energy & fuels, 26(4):2416-2426, 2012.
590	Isobutane	CC(C)C	263.15	0.003800114	0.238	-0.623423043	0.60732001	0.53	22.47923762	0.518116712	14.11801988	14.12755178	5.088324256	31.02122772	Sunghwan Kim, Paul A Thiessen, Tiejun Cheng, Jian Zhang, Asta Gindulyte, and Evan E Bolton. Pug-view: programmatic access to chemical annotations integrated in pubchem. Journal of cheminformatics, 11(1):1-11, 2019.
591	isobutane	CC(C)C	266.5	0.003752345	0.23	-0.638272164	0.609422565	0.78	22.44852475	0.522900849	14.15468821	14.16436609	5.102969779	31.11183168	Diego Alonso Saldana, Laurie Starck, Pascal Mougin, Bernard Rousseau, Nicolas Ferrando, and Benoit Creton. Prediction of density and viscosity of biofuel compounds using machine learning methods. Energy & fuels, 26(4):2416-2426, 2012.
592	isobutane	CC(C)C	277.5	0.003603604	0.21	-0.677780705	0.588076896	0.63	22.71711881	0.491620511	13.56635414	13.57528852	4.9048222	31.37811881	Diego Alonso Saldana, Laurie Starck, Pascal Mougin, Bernard Rousseau, Nicolas Ferrando, and Benoit Creton. Prediction of density and viscosity of biofuel compounds using machine learning methods. Energy & fuels, 26(4):2416-2426, 2012.
593	isobutane	CC(C)C	288.8	0.003462604	0.18	-0.744727495	0.571914289	1.23	22.94170297	0.477963941	13.11882844	13.12755788	4.759904151	31.59967327	Diego Alonso Saldana, Laurie Starck, Pascal Mougin, Bernard Rousseau, Nicolas Ferrando, and Benoit Creton. Prediction of density and viscosity of biofuel compounds using machine learning methods. Energy & fuels, 26(4):2416-2426, 2012.
594	isobutane	CC(C)C	299.9	0.003334445	0.17	-0.769551079	0.557257255	1.66	23.12862376	0.456816655	12.70777193	12.71601186	4.626935338	32.00656436	Diego Alonso Saldana, Laurie Starck, Pascal Mougin, Bernard Rousseau, Nicolas Ferrando, and Benoit Creton. Prediction of density and viscosity of biofuel compounds using machine learning methods. Energy & fuels, 26(4):2416-2426, 2012.
595	isobutane	CC(C)C	311.0	0.003215434	0.15	-0.823908741	0.532540362	2.35	23.49559406	0.429554086	12.0534532	12.06113573	4.412816834	32.46243564	Diego Alonso Saldana, Laurie Starck, Pascal Mougin, Bernard Rousseau, Nicolas Ferrando, and Benoit Creton. Prediction of density and viscosity of biofuel compounds using machine learning methods. Energy & fuels, 26(4):2416-2426, 2012.
596	isobutyric acid	CC(C)C(=O)O	276.84	0.003612195	1.761	0.245759356	1.005838834	0.02	21.8239703	18.95215058	18.33701981	26.37124059	15.10965014	30.0280198	WE Wasburn. International critical tables of numerical data, physics, chemistry and technology. 1st electronic edition. Knovel: Norwich, NY, 2003.
597	isobutyric acid	CC(C)C(=O)O	302.48	0.003306004	1.137	0.055760465	0.975959812	0.09	22.04720792	18.15080891	17.6982734	25.35143263	14.46826944	30.46849505	WE Wasburn. International critical tables of numerical data, physics, chemistry and technology. 1st electronic edition. Knovel: Norwich, NY, 2003.
598	isobutyric acid	CC(C)C(=O)O	315.68	0.003167765	0.945	-0.024568191	0.96715564	0.06	22.10866337	17.82956046	17.51915715	24.99659413	14.23175688	30.53770297	WE Wasburn. International critical tables of numerical data, physics, chemistry and technology. 1st electronic edition. Knovel: Norwich, NY, 2003.
599	isobutyric acid	CC(C)C(=O)O	327.69	0.003051665	0.811	-0.090979146	0.956256992	0.05	22.20215842	17.50654206	17.28370307	24.6013673	13.97903658	30.63894059	WE Wasburn. International critical tables of numerical data, physics, chemistry and technology. 1st electronic edition. Knovel: Norwich, NY, 2003.
600	isobutyric acid	CC(C)C(=O)O	343.64	0.002910022	0.674	-0.171340104	0.944069306	0.1	22.28922772	17.0780083	17.03035721	24.11861568	13.65817332	30.82754455	WE Wasburn. International critical tables of numerical data, physics, chemistry and technology. 1st electronic edition. Knovel: Norwich, NY, 2003.
601	isobutyric acid	CC(C)C(=O)O	361.21	0.002768473	0.56	-0.251811973	0.928020769	0.11	22.42444554	16.64285124	16.68735439	23.56846528	13.32218548	30.90779208	WE Wasburn. International critical tables of numerical data, physics, chemistry and technology. 1st electronic edition. Knovel: Norwich, NY, 2003.
602	isobutyric acid	CC(C)C(=O)O	372.09	0.002687522	0.499	-0.301899454	0.909226995	0.22	22.57109901	16.19692368	16.31490245	22.98993198	12.98055096	31.21958416	WE Wasburn. International critical tables of numerical data, physics, chemistry and technology. 1st electronic edition. Knovel: Norwich, NY, 2003.
603	isobutyric acid	CC(C)C(=O)O	382.93	0.002611443	0.45	-0.346787486	0.908253318	0.25	22.58058416	16.06927707	16.28779462	22.88097176	12.89934309	31.19984158	WE Wasburn. International critical tables of numerical data, physics, chemistry and technology. 1st electronic edition. Knovel: Norwich, NY, 2003.
604	isobutyric acid	CC(C)C(=O)O	394.12	0.002537298	0.407	-0.390405591	0.902718091	0.36	22.62124752	15.81201801	16.18492098	22.62729924	12.72670781	31.28625743	WE Wasburn. International critical tables of numerical data, physics, chemistry and technology. 1st electronic edition. Knovel: Norwich, NY, 2003.
605	2,2,3-Trimethylbutane	CC(C)C(C)(C)C	293.15	0.003411223	0.579	-0.237321436	0.708613091	0.29	21.69663366	0.43502122	14.68476017	14.69123045	7.877182576	29.83342574	A Dean John et al. Lange's handbook of chemistry. In Universitas Of Tennese Knoxville, Fifthenth Edition, Mc. Graw Hill Inc, New York. Conference, 1999.
606	2,2,3-trimethylbutane	CC(C)C(C)(C)C	298.15	0.003354016	0.55	-0.259637311	0.705165817	0.35	21.73722772	0.431209725	14.57577322	14.58217678	7.81435844	29.79845545	Valentin Goussard, Francois Duprat, Jean-Luc Ploix, G erard Dreyfus, Veronique Nardello-Rataj, and Jean-Marie Aubry. A new machine-learning tool for fast estimation of liquid viscosity. application to cosmetic oils. Journal of Chemical Information and Modeling, 60(4):2012-2023, 2020.
607	diisopropyl	CC(C)C(C)C	273.15	0.003660992	0.495	-0.305394801	0.683729244	0.35	21.88630693	0.492311477	14.79068097	14.79890092	7.140274071	30.11490099	WE Wasburn. International critical tables of numerical data, physics, chemistry and technology. 1st electronic edition. Knovel: Norwich, NY, 2003.
608	diisopropyl	CC(C)C(C)C	288.15	0.003470415	0.409	-0.388276692	0.674715854	0.37	21.96729703	0.476483897	14.51692853	14.52477624	7.012841354	30.19110891	WE Wasburn. International critical tables of numerical data, physics, chemistry and technology. 1st electronic edition. Knovel: Norwich, NY, 2003.
609	diisopropyl	CC(C)C(C)C	293.15	0.003411223	0.385	-0.414539271	0.667158374	0.51	22.05283168	0.467229274	14.30670613	14.31435628	6.908389225	30.34235644	WE Wasburn. International critical tables of numerical data, physics, chemistry and technology. 1st electronic edition. Knovel: Norwich, NY, 2003.
610	3-Methyl-2-butanol	CC(C)C(C)O	298.15	0.003354016	3.51	0.545307117	0.815975526	0.14	21.52481188	14.09127761	15.63563097	21.04906421	12.03248669	29.71123762	A Dean John et al. Lange's handbook of chemistry. In Universitas Of Tennese Knoxville, Fifthenth Edition, Mc. Graw Hill Inc, New York. Conference, 1999.
611	isopropylcyclopentane	CC(C)C1CCCC1	273.1	0.003661662	0.92	-0.036212173	0.788659207	0.11	21.44484158	0.696612421	16.13258225	16.14764285	9.409982349	29.42742574	Diego Alonso Saldana, Laurie Starck, Pascal Mougin, Bernard Rousseau, Nicolas Ferrando, and Benoit Creton. Prediction of density and viscosity of biofuel compounds using machine learning methods. Energy & fuels, 26(4):2416-2426, 2012.
612	isopropylcyclopentane	CC(C)C1CCCC1	293.1	0.003411805	0.71	-0.148741651	0.778014439	0.21	21.54819802	0.673879935	15.80785629	15.82224637	9.212447969	29.6060495	Diego Alonso Saldana, Laurie Starck, Pascal Mougin, Bernard Rousseau, Nicolas Ferrando, and Benoit Creton. Prediction of density and viscosity of biofuel compounds using machine learning methods. Energy & fuels, 26(4):2416-2426, 2012.
613	Isopropylcyclopentane	CC(C)C1CCCC1	298.15	0.003354016	0.65	-0.187086643	0.772020243	0.17	21.59224752	0.665604001	15.64905505	15.66323216	9.115531322	29.6419802	Valentin Goussard, Francois Duprat, Jean-Luc Ploix, G erard Dreyfus, Veronique Nardello-Rataj, and Jean-Marie Aubry. A new machine-learning tool for fast estimation of liquid viscosity. application to cosmetic oils. Journal of Chemical Information and Modeling, 60(4):2012-2023, 2020.
614	isopropylcyclopentane	CC(C)C1CCCC1	313.1	0.003193868	0.56	-0.251811973	0.753224069	0.37	21.77769307	0.640643761	15.14909281	15.16268013	8.808531715	29.88138614	Diego Alonso Saldana, Laurie Starck, Pascal Mougin, Bernard Rousseau, Nicolas Ferrando, and Benoit Creton. Prediction of density and viscosity of biofuel compounds using machine learning methods. Energy & fuels, 26(4):2416-2426, 2012.
615	Isopropylcyclohexane	CC(C)C1CCCCC1	298.15	0.003354016	0.98	-0.008773924	0.789667742	0.13	21.44093069	0.610588954	15.82388887	15.83568903	10.17420226	29.4050297	Valentin Goussard, Francois Duprat, Jean-Luc Ploix, G erard Dreyfus, Veronique Nardello-Rataj, and Jean-Marie Aubry. A new machine-learning tool for fast estimation of liquid viscosity. application to cosmetic oils. Journal of Chemical Information and Modeling, 60(4):2012-2023, 2020.
616	Isobutyraldehyde	CC(C)C=O	301.35	0.003318401	0.5382	-0.269056307	0.790818889	0.16	22.66864356	9.450804481	16.59643722	19.09877795	8.547991849	31.35676238	Sunghwan Kim, Paul A Thiessen, Tiejun Cheng, Jian Zhang, Asta Gindulyte, and Evan E Bolton. Pug-view: programmatic access to chemical annotations integrated in pubchem. Journal of cheminformatics, 11(1):1-11, 2019.
617	isobutyl bromide	CC(C)CBr	273.49	0.003656441	0.82	-0.086186148	1.344694185	0.04	22.95733663	6.078562306	17.51430516	18.53924763	8.914230421	31.8269703	WE Wasburn. International critical tables of numerical data, physics, chemistry and technology. 1st electronic edition. Knovel: Norwich, NY, 2003.
618	isobutyl bromide	CC(C)CBr	280.55	0.003564427	0.745	-0.127843727	1.337052623	0.09	23.00073267	6.027975432	17.37780374	18.39369587	8.844441707	31.73348515	WE Wasburn. International critical tables of numerical data, physics, chemistry and technology. 1st electronic edition. Knovel: Norwich, NY, 2003.
619	isobutyl bromide	CC(C)CBr	289.23	0.003457456	0.669	-0.174573882	1.317039742	0.11	23.12393069	5.902392683	17.05492303	18.04752288	8.673919762	31.92823762	WE Wasburn. International critical tables of numerical data, physics, chemistry and technology. 1st electronic edition. Knovel: Norwich, NY, 2003.
620	isobutyl bromide	CC(C)CBr	296.86	0.003368591	0.611	-0.21395879	1.302618333	0.15	23.20057426	5.80714724	16.82279431	17.79700281	8.552993196	32.00820792	WE Wasburn. International critical tables of numerical data, physics, chemistry and technology. 1st electronic edition. Knovel: Norwich, NY, 2003.
621	1-Bromo-2-methyl propane	CC(C)CBr	297.15	0.003365304	0.61	-0.214670165	1.30581718	0.12	23.1790198	5.834481839	16.869254	17.84985712	8.581324421	32.07529703	Dabir S Viswanath, Tushar K Ghosh, Dasika HL Prasad, Nidamarty VK Dutt, Kalipatnapu Y Rani, Dabir S Viswanath, Tushar K Ghosh, Dasika HL Prasad, Nidamarty VK Dutt, and Kalipatnapu Y Rani. Correlations and estimation of pure liquid viscosity.Viscosity of Liquids: Theory, Estimation, Experiment, and Data, pages 135-405, 2007.
622	isobutyl bromide	CC(C)CBr	305.32	0.003275252	0.556	-0.254925208	1.293492495	0.18	23.26151485	5.758017874	16.65231548	17.61984343	8.467134788	32.15381188	WE Wasburn. International critical tables of numerical data, physics, chemistry and technology. 1st electronic edition. Knovel: Norwich, NY, 2003.
623	isobutyl bromide	CC(C)CBr	313.49	0.003189894	0.51	-0.292429824	1.288316481	0.19	23.28454455	5.692629624	16.55457628	17.50611918	8.413398904	32.08685149	WE Wasburn. International critical tables of numerical data, physics, chemistry and technology. 1st electronic edition. Knovel: Norwich, NY, 2003.
624	isobutyl bromide	CC(C)CBr	321.54	0.003110033	0.47	-0.327902142	1.270915707	0.24	23.38043564	5.583715782	16.27065731	17.20222611	8.264262061	32.34774257	WE Wasburn. International critical tables of numerical data, physics, chemistry and technology. 1st electronic edition. Knovel: Norwich, NY, 2003.
625	isobutyl bromide	CC(C)CBr	329.29	0.003036837	0.435	-0.361510743	1.254456647	0.42	23.49788119	5.492137627	16.01210542	16.92797999	8.135364651	32.452	WE Wasburn. International critical tables of numerical data, physics, chemistry and technology. 1st electronic edition. Knovel: Norwich, NY, 2003.
626	isobutyl bromide	CC(C)CBr	337.32	0.002964544	0.404	-0.393618635	1.245841871	0.28	23.55061386	5.43120378	15.8705755	16.77433221	8.066938766	32.54505941	WE Wasburn. International critical tables of numerical data, physics, chemistry and technology. 1st electronic edition. Knovel: Norwich, NY, 2003.
627	isobutyl bromide	CC(C)CBr	345.72	0.002892514	0.373	-0.428291168	1.223149155	0.51	23.68191089	5.311604487	15.52058723	16.40449766	7.892306394	32.74806931	WE Wasburn. International critical tables of numerical data, physics, chemistry and technology. 1st electronic edition. Knovel: Norwich, NY, 2003.
628	isobutyl bromide	CC(C)CBr	353.33	0.002830215	0.348	-0.458420756	1.207672626	0.63	23.79614851	5.236996239	15.28104394	16.15368277	7.778323637	32.86787129	WE Wasburn. International critical tables of numerical data, physics, chemistry and technology. 1st electronic edition. Knovel: Norwich, NY, 2003.
629	isobutyl bromide	CC(C)CBr	361.08	0.002769469	0.323	-0.490797478	1.195071307	0.66	23.87452475	5.143099815	15.07996006	15.93302807	7.67432059	32.94575248	WE Wasburn. International critical tables of numerical data, physics, chemistry and technology. 1st electronic edition. Knovel: Norwich, NY, 2003.
630	Diisobutyl ketone	CC(C)CC(=O)CC(C)C	294.2611111	0.003398342	0.896	-0.04769199	0.826323083	0.08	21.70635644	5.713125676	16.33449877	17.30496059	12.90522161	29.83022772	Sunghwan Kim, Paul A Thiessen, Tiejun Cheng, Jian Zhang, Asta Gindulyte, and Evan E Bolton. Pug-view: programmatic access to chemical annotations integrated in pubchem. Journal of cheminformatics, 11(1):1-11, 2019.
631	2,6-Dimethyl-4-heptanone	CC(C)CC(=O)CC(C)C	298.15	0.003354016	0.84	-0.075720714	0.814442729	0.2	21.80334653	5.613725039	16.03895727	16.99318214	12.64631819	29.97918812	Valentin Goussard, Francois Duprat, Jean-Luc Ploix, G erard Dreyfus, Veronique Nardello-Rataj, and Jean-Marie Aubry. A new machine-learning tool for fast estimation of liquid viscosity. application to cosmetic oils. Journal of Chemical Information and Modeling, 60(4):2012-2023, 2020.
632	3-Methylbutanoic acid	CC(C)CC(=O)O	288.15	0.003470415	2.731	0.4363217	0.966361964	0.05	21.77979208	17.04769534	17.70622917	24.57937354	15.83338424	29.74918812	A Dean John et al. Lange's handbook of chemistry. In Universitas Of Tennese Knoxville, Fifthenth Edition, Mc. Graw Hill Inc, New York. Conference, 1999.
633	isovaleric acid	CC(C)CC(=O)O	298.15	0.003354016	2.0	0.301029996	0.955896802	0.05	21.86363366	16.80035627	17.46014364	24.23054786	15.58556691	30.10816832	Valentin Goussard, Francois Duprat, Jean-Luc Ploix, G erard Dreyfus, Veronique Nardello-Rataj, and Jean-Marie Aubry. A new machine-learning tool for fast estimation of liquid viscosity. application to cosmetic oils. Journal of Chemical Information and Modeling, 60(4):2012-2023, 2020.
634	2,4-dimethylpentane	CC(C)CC(C)C	293.1	0.003411805	0.49	-0.30980392	0.681304617	0.52	21.9810495	0.512663833	14.41396169	14.42310253	7.895062647	30.27879208	Diego Alonso Saldana, Laurie Starck, Pascal Mougin, Bernard Rousseau, Nicolas Ferrando, and Benoit Creton. Prediction of density and viscosity of biofuel compounds using machine learning methods. Energy & fuels, 26(4):2416-2426, 2012.
635	2,4-Dimethylpentane	CC(C)CC(C)C	293.15	0.003411223	0.361	-0.442492798	0.681623743	0.44	21.97721782	0.518700172	14.42605312	14.43541381	7.904227631	30.14549505	A Dean John et al. Lange's handbook of chemistry. In Universitas Of Tennese Knoxville, Fifthenth Edition, Mc. Graw Hill Inc, New York. Conference, 1999.
636	2,4-dimethylpentane	CC(C)CC(C)C	322.15	0.003104144	0.360578643	-0.443	0.664948199	0.81	22.16427723	0.499248676	13.9179273	13.92691066	7.626006988	30.44274257	Marina Cocchi, Pier Giuseppe De Benedetti, Renato Seeber, Lorenzo Tassi, and Alessandro Ulrici. Development of quantitative structure- property relationships using calculated descriptors for the prediction of the physicochemical properties of a series of organic solvents. Journal of chemical information and computer sciences, 39(6):1190-1203, 1999.
637	Isobutylcyclopentane	CC(C)CC1CCCC1	298.15	0.003354016	0.5	-0.301029996	0.781935212	0.13	21.51490099	0.690522951	15.84565508	15.86072751	10.29960059	29.49228713	Valentin Goussard, Francois Duprat, Jean-Luc Ploix, G erard Dreyfus, Veronique Nardello-Rataj, and Jean-Marie Aubry. A new machine-learning tool for fast estimation of liquid viscosity. application to cosmetic oils. Journal of Chemical Information and Modeling, 60(4):2012-2023, 2020.
638	Isobutyleyclohexane	CC(C)CC1CCCCC1	298.15	0.003354016	1.12	0.049218023	0.791230371	0.13	21.41472277	0.651896859	15.79308596	15.80655959	11.17875348	29.36489109	Valentin Goussard, Francois Duprat, Jean-Luc Ploix, G erard Dreyfus, Veronique Nardello-Rataj, and Jean-Marie Aubry. A new machine-learning tool for fast estimation of liquid viscosity. application to cosmetic oils. Journal of Chemical Information and Modeling, 60(4):2012-2023, 2020.
639	3-methylbutanal	CC(C)CC=O	293.15	0.003411223	0.58	-0.236572006	0.810202	0.16	22.25865347	8.611147785	16.63921783	18.73555391	9.501684918	30.64157426	Sunghwan Kim, Paul A Thiessen, Tiejun Cheng, Jian Zhang, Asta Gindulyte, and Evan E Bolton. Pug-view: programmatic access to chemical annotations integrated in pubchem. Journal of cheminformatics, 11(1):1-11, 2019.
640	Isovaleraldehyde	CC(C)CC=O	298.15	0.003354016	0.53	-0.27572413	0.80790547	0.12	22.28966337	8.551147546	16.56471081	18.64181638	9.447695626	30.70672277	Valentin Goussard, Francois Duprat, Jean-Luc Ploix, G erard Dreyfus, Veronique Nardello-Rataj, and Jean-Marie Aubry. A new machine-learning tool for fast estimation of liquid viscosity. application to cosmetic oils. Journal of Chemical Information and Modeling, 60(4):2012-2023, 2020.
641	4-Methylpentanenitrile	CC(C)CCC#N	293.15	0.003411223	0.98	-0.008773924	0.781986313	0.23	22.5580099	9.550523846	15.15476046	17.91319171	10.11146783	31.01269307	A Dean John et al. Lange's handbook of chemistry. In Universitas Of Tennese Knoxville, Fifthenth Edition, Mc. Graw Hill Inc, New York. Conference, 1999.
642	4-Methylpentanenitrile	CC(C)CCC#N	303.15	0.003298697	0.843	-0.074172425	0.774953103	0.24	22.62580198	9.418381945	14.9728456	17.68884732	9.978496779	31.19066337	A Dean John et al. Lange's handbook of chemistry. In Universitas Of Tennese Knoxville, Fifthenth Edition, Mc. Graw Hill Inc, New York. Conference, 1999.
643	2,5-dimethylhexane	CC(C)CCC(C)C	273.1	0.003661662	0.37	-0.431798276	0.720107003	0.17	21.64536634	0.57600855	15.29947141	15.31034316	9.429966475	29.66830693	Diego Alonso Saldana, Laurie Starck, Pascal Mougin, Bernard Rousseau, Nicolas Ferrando, and Benoit Creton. Prediction of density and viscosity of biofuel compounds using machine learning methods. Energy & fuels, 26(4):2416-2426, 2012.
644	2,5-dimethylhexane	CC(C)CCC(C)C	293.1	0.003411805	0.3	-0.522878745	0.706679267	0.38	21.78523762	0.558247332	14.89263367	14.90312433	9.163236022	29.9989703	Diego Alonso Saldana, Laurie Starck, Pascal Mougin, Bernard Rousseau, Nicolas Ferrando, and Benoit Creton. Prediction of density and viscosity of biofuel compounds using machine learning methods. Energy & fuels, 26(4):2416-2426, 2012.
645	2,5-dimethylhexane	CC(C)CCC(C)C	313.1	0.003193868	0.25	-0.602059991	0.677591791	0.71	22.09188119	0.523092234	14.10399856	14.11372316	8.648382241	30.31139604	Diego Alonso Saldana, Laurie Starck, Pascal Mougin, Bernard Rousseau, Nicolas Ferrando, and Benoit Creton. Prediction of density and viscosity of biofuel compounds using machine learning methods. Energy & fuels, 26(4):2416-2426, 2012.
646	Pristane	CC(C)CCCC(C)CCCC(C)CCCC(C)C	298.15	0.003354016	5.0	0.698970004	0.782174693	0.15	21.31260396	0.599039057	15.53773402	15.54930361	20.43139332	28.70661386	Sunghwan Kim, Paul A Thiessen, Tiejun Cheng, Jian Zhang, Asta Gindulyte, and Evan E Bolton. Pug-view: programmatic access to chemical annotations integrated in pubchem. Journal of cheminformatics, 11(1):1-11, 2019.
647	squalene	CC(C)CCCC(C)CCCC(C)CCCCC(C)CCCC(C)CCCC(C)C	303.15	0.003298697	22.504	1.352259719	0.811647388	0.08	21.11106931	0.619960558	15.83939138	15.85154872	31.88801477	26.41827723	Vincent Burk, Stefan Pollak, Sergio E Quinones-Cisneros, and Kurt AG Schmidt. Complementary experimental data and extended density and viscosity reference models for squalane. Journal of Chemical & Engineering Data, 66(5):1992-2005, 2021.
648	squalene	CC(C)CCCC(C)CCCC(C)CCCCC(C)CCCC(C)CCCC(C)C	313.15	0.003193358	15.069	1.178084433	0.800590215	0.09	21.19634653	0.599746076	15.57052178	15.58209423	31.27086962	28.13319802	Vincent Burk, Stefan Pollak, Sergio E Quinones-Cisneros, and Kurt AG Schmidt. Complementary experimental data and extended density and viscosity reference models for squalane. Journal of Chemical & Engineering Data, 66(5):1992-2005, 2021.
649	squalene	CC(C)CCCC(C)CCCC(C)CCCCC(C)CCCC(C)CCCC(C)C	323.15	0.003094538	10.631	1.026574118	0.788389049	0.18	21.31606931	0.584730934	15.20502698	15.21629494	30.32103434	28.62960396	Vincent Burk, Stefan Pollak, Sergio E Quinones-Cisneros, and Kurt AG Schmidt. Complementary experimental data and extended density and viscosity reference models for squalane. Journal of Chemical & Engineering Data, 66(5):1992-2005, 2021.
650	squalene	CC(C)CCCC(C)CCCC(C)CCCCC(C)CCCC(C)CCCC(C)C	333.15	0.003001651	7.827	0.893595334	0.783936354	0.16	21.35488119	0.583184014	15.0669144	15.07822905	29.97046567	28.7849802	Vincent Burk, Stefan Pollak, Sergio E Quinones-Cisneros, and Kurt AG Schmidt. Complementary experimental data and extended density and viscosity reference models for squalane. Journal of Chemical & Engineering Data, 66(5):1992-2005, 2021.
651	squalene	CC(C)CCCC(C)CCCC(C)CCCCC(C)CCCC(C)CCCC(C)C	343.15	0.002914177	5.974	0.776265218	0.782067422	0.21	21.37622772	0.579159882	14.96427171	14.97551082	29.66131426	28.80240594	Vincent Burk, Stefan Pollak, Sergio E Quinones-Cisneros, and Kurt AG Schmidt. Complementary experimental data and extended density and viscosity reference models for squalane. Journal of Chemical & Engineering Data, 66(5):1992-2005, 2021.
652	squalene	CC(C)CCCC(C)CCCC(C)CCCCC(C)CCCC(C)CCCC(C)C	353.15	0.002831658	4.694	0.671543085	0.768957138	0.21	21.50139604	0.55739941	14.65173215	14.66235794	28.95558122	29.7750297	Vincent Burk, Stefan Pollak, Sergio E Quinones-Cisneros, and Kurt AG Schmidt. Complementary experimental data and extended density and viscosity reference models for squalane. Journal of Chemical & Engineering Data, 66(5):1992-2005, 2021.
653	2,7-dimethyloctane	CC(C)CCCCC(C)C	298.15	0.003354016	0.8278	-0.082074578	0.723074427	0.29	21.68944554	0.56377937	15.02972634	15.0403197	11.23147258	29.74064356	WE Wasburn. International critical tables of numerical data, physics, chemistry and technology. 1st electronic edition. Knovel: Norwich, NY, 2003.
654	2,7-dimethyloctane	CC(C)CCCCC(C)C	308.15	0.003245173	0.6702	-0.173795577	0.714137951	0.32	21.79168317	0.556454206	14.7731559	14.78366592	11.01996995	30.02578218	WE Wasburn. International critical tables of numerical data, physics, chemistry and technology. 1st electronic edition. Knovel: Norwich, NY, 2003.
655	2,7-dimethyloctane	CC(C)CCCCC(C)C	323.15	0.003094538	0.554	-0.256490235	0.706503262	0.32	21.85859406	0.545420475	14.53480644	14.54506096	10.8254114	30.00139604	WE Wasburn. International critical tables of numerical data, physics, chemistry and technology. 1st electronic edition. Knovel: Norwich, NY, 2003.
656	2,7-dimethyloctane	CC(C)CCCCC(C)C	338.15	0.002957267	0.4686	-0.329197716	0.69005281	0.62	22.04444554	0.521940734	14.0835244	14.09322839	10.46031716	30.19989109	WE Wasburn. International critical tables of numerical data, physics, chemistry and technology. 1st electronic edition. Knovel: Norwich, NY, 2003.
657	diisodecyl phthalate	CC(C)CCCCCCCOC(=O)c1ccccc1C(=O)OCCCCCCCC(C)C	333.1	0.003002101	19.0	1.278753601	0.935064605	0.09	21.68232673	3.76661047	16.7829621	17.20073066	34.44129356	27.4759901	Diego Alonso Saldana, Laurie Starck, Pascal Mougin, Bernard Rousseau, Nicolas Ferrando, and Benoit Creton. Prediction of density and viscosity of biofuel compounds using machine learning methods. Energy & fuels, 26(4):2416-2426, 2012.
658	diisodecyl phthalate	CC(C)CCCCCCCOC(=O)c1ccccc1C(=O)OCCCCCCCC(C)C	353.1	0.002832059	8.98	0.953276337	0.912464892	0.16	21.87130693	3.625661113	16.26865133	16.66806708	33.20692587	30.11637624	Diego Alonso Saldana, Laurie Starck, Pascal Mougin, Bernard Rousseau, Nicolas Ferrando, and Benoit Creton. Prediction of density and viscosity of biofuel compounds using machine learning methods. Energy & fuels, 26(4):2416-2426, 2012.
659	diisononyl phthalate	CC(C)CCCCCCOC(=O)c1ccccc1C(=O)OCCCCCCC(C)C	318.1	0.003143666	21.04	1.323045735	0.960252027	0.08	21.63541584	4.16964969	17.30416483	17.79965903	33.64370851	27.27049505	Diego Alonso Saldana, Laurie Starck, Pascal Mougin, Bernard Rousseau, Nicolas Ferrando, and Benoit Creton. Prediction of density and viscosity of biofuel compounds using machine learning methods. Energy & fuels, 26(4):2416-2426, 2012.
660	diisononyl phthalate	CC(C)CCCCCCOC(=O)c1ccccc1C(=O)OCCCCCCC(C)C	329.0	0.003039514	13.81	1.140193679	0.953285632	0.09	21.7070099	4.057223485	17.11843558	17.59285347	33.13832125	26.7000396	Diego Alonso Saldana, Laurie Starck, Pascal Mougin, Bernard Rousseau, Nicolas Ferrando, and Benoit Creton. Prediction of density and viscosity of biofuel compounds using machine learning methods. Energy & fuels, 26(4):2416-2426, 2012.
661	diisononyl phthalate	CC(C)CCCCCCOC(=O)c1ccccc1C(=O)OCCCCCCC(C)C	338.9	0.002950723	9.91	0.996073655	0.946769811	0.08	21.72733663	3.961698069	16.90816311	17.36633987	32.54482293	28.27647525	Diego Alonso Saldana, Laurie Starck, Pascal Mougin, Bernard Rousseau, Nicolas Ferrando, and Benoit Creton. Prediction of density and viscosity of biofuel compounds using machine learning methods. Energy & fuels, 26(4):2416-2426, 2012.
662	diisononyl phthalate	CC(C)CCCCCCOC(=O)c1ccccc1C(=O)OCCCCCCC(C)C	348.7	0.002867795	7.4	0.86923172	0.935445039	0.18	21.81685149	3.869578804	16.65641712	17.10028188	31.96946368	29.09281188	Diego Alonso Saldana, Laurie Starck, Pascal Mougin, Bernard Rousseau, Nicolas Ferrando, and Benoit Creton. Prediction of density and viscosity of biofuel compounds using machine learning methods. Energy & fuels, 26(4):2416-2426, 2012.
663	diisononyl phthalate	CC(C)CCCCCCOC(=O)c1ccccc1C(=O)OCCCCCCC(C)C	358.6	0.002788622	5.71	0.756636108	0.92329706	0.13	21.91205941	3.797353106	16.34930987	16.78480788	31.24212039	29.60749505	Diego Alonso Saldana, Laurie Starck, Pascal Mougin, Bernard Rousseau, Nicolas Ferrando, and Benoit Creton. Prediction of density and viscosity of biofuel compounds using machine learning methods. Energy & fuels, 26(4):2416-2426, 2012.
664	diisononyl phthalate	CC(C)CCCCCCOC(=O)c1ccccc1C(=O)OCCCCCCC(C)C	368.5	0.002713704	4.52	0.655138435	0.921954552	0.22	21.9330396	3.770922523	16.28460387	16.71577925	31.05530864	29.64312871	Diego Alonso Saldana, Laurie Starck, Pascal Mougin, Bernard Rousseau, Nicolas Ferrando, and Benoit Creton. Prediction of density and viscosity of biofuel compounds using machine learning methods. Energy & fuels, 26(4):2416-2426, 2012.
665	Isooctyl alcohol	CC(C)CCCCCO	288.15	0.003470415	10.6	1.025305865	0.825612318	0.06	21.34230693	12.96391068	15.87859633	20.49897231	16.41465025	28.81007921	Sunghwan Kim, Paul A Thiessen, Tiejun Cheng, Jian Zhang, Asta Gindulyte, and Evan E Bolton. Pug-view: programmatic access to chemical annotations integrated in pubchem. Journal of cheminformatics, 11(1):1-11, 2019.
666	isoamylamine	CC(C)CCN	298.15	0.003354016	0.7235	-0.140561465	0.78324059	0.15	21.35834653	12.52358873	15.15781741	19.66279645	10.87626487	29.38461386	WE Wasburn. International critical tables of numerical data, physics, chemistry and technology. 1st electronic edition. Knovel: Norwich, NY, 2003.
667	isoamylaniline	CC(C)CCNc1ccccc1	328.15	0.003047387	1.72	0.235528447	0.900406991	0.1	21.81853465	5.467727921	17.25813047	18.10398068	14.85599124	30.11361386	WE Wasburn. International critical tables of numerical data, physics, chemistry and technology. 1st electronic edition. Knovel: Norwich, NY, 2003.
668	isoamyl alcohol	CC(C)CCO	273.39	0.003657778	8.461	0.927421695	0.829570444	0.07	21.4170099	16.18028792	15.6823133	22.53335286	13.43851299	29.47890099	WE Wasburn. International critical tables of numerical data, physics, chemistry and technology. 1st electronic edition. Knovel: Norwich, NY, 2003.
669	isoamyl alcohol	CC(C)CCO	285.06	0.003508033	5.6249	0.750114806	0.822052566	0.12	21.47527723	15.88321367	15.51839854	22.20616448	13.20450897	29.4540099	WE Wasburn. International critical tables of numerical data, physics, chemistry and technology. 1st electronic edition. Knovel: Norwich, NY, 2003.
670	3-Methyl-1-butanol	CC(C)CCO	288.15	0.003470415	4.81	0.682145076	0.806219099	0.19	21.61626733	15.63276581	15.17641217	21.7881735	12.97827677	29.67949505	A Dean John et al. Lange's handbook of chemistry. In Universitas Of Tennese Knoxville, Fifthenth Edition, Mc. Graw Hill Inc, New York. Conference, 1999.
671	isoamyl alcohol	CC(C)CCO	296.98	0.00336723	3.8633	0.586958434	0.809367769	0.13	21.59630693	15.51924627	15.23146752	21.74536174	12.89905793	29.74458416	WE Wasburn. International critical tables of numerical data, physics, chemistry and technology. 1st electronic edition. Knovel: Norwich, NY, 2003.
672	3-Methyl butanol	CC(C)CCO	297.15	0.003365304	3.86	0.586587305	0.808437193	0.23	21.59007921	15.48585038	15.23261547	21.72234138	12.88746998	29.68574257	Dabir S Viswanath, Tushar K Ghosh, Dasika HL Prasad, Nidamarty VK Dutt, Kalipatnapu Y Rani, Dabir S Viswanath, Tushar K Ghosh, Dasika HL Prasad, Nidamarty VK Dutt, and Kalipatnapu Y Rani. Correlations and estimation of pure liquid viscosity.Viscosity of Liquids: Theory, Estimation, Experiment, and Data, pages 135-405, 2007.
673	3-Methyl-1-butanol	CC(C)CCO	303.15	0.003298697	2.96	0.471291711	0.799020855	0.18	21.68411881	15.25732948	15.0173301	21.40843001	12.6873385	29.8639703	A Dean John et al. Lange's handbook of chemistry. In Universitas Of Tennese Knoxville, Fifthenth Edition, Mc. Graw Hill Inc, New York. Conference, 1999.
674	isoamyl alcohol	CC(C)CCO	307.4	0.00325309	2.8303	0.451832471	0.797380944	0.15	21.70377228	15.14444514	14.99162172	21.31014575	12.60971818	29.8640396	WE Wasburn. International critical tables of numerical data, physics, chemistry and technology. 1st electronic edition. Knovel: Norwich, NY, 2003.
675	isoamyl alcohol	CC(C)CCO	320.81	0.00311711	1.9654	0.293450952	0.784064115	0.28	21.82292079	14.69803454	14.72089643	20.80273288	12.26597483	30.09245545	WE Wasburn. International critical tables of numerical data, physics, chemistry and technology. 1st electronic edition. Knovel: Norwich, NY, 2003.
676	isoamyl alcohol	CC(C)CCO	331.89	0.003013046	1.4847	0.171638709	0.76671056	0.51	21.9760495	14.18937839	14.3495028	20.18104329	11.8511149	30.34916832	WE Wasburn. International critical tables of numerical data, physics, chemistry and technology. 1st electronic edition. Knovel: Norwich, NY, 2003.
677	isoamyl alcohol	CC(C)CCO	344.2	0.002905288	1.121	0.049605613	0.764418437	0.37	22.00294059	13.87957327	14.313684	19.93865518	11.64113666	30.32894059	WE Wasburn. International critical tables of numerical data, physics, chemistry and technology. 1st electronic edition. Knovel: Norwich, NY, 2003.
678	isoamyl alcohol	CC(C)CCO	355.02	0.002816743	0.8888	-0.051195954	0.758873928	0.48	22.05365347	13.50203705	14.2277976	19.61525998	11.38753204	30.47134653	WE Wasburn. International critical tables of numerical data, physics, chemistry and technology. 1st electronic edition. Knovel: Norwich, NY, 2003.
679	isoamyl alcohol	CC(C)CCO	368.09	0.002716727	0.6872	-0.162916849	0.741047836	0.71	22.21988119	12.89486616	13.88175461	18.94756316	10.93851266	30.55147525	WE Wasburn. International critical tables of numerical data, physics, chemistry and technology. 1st electronic edition. Knovel: Norwich, NY, 2003.
680	isoamyl alcohol	CC(C)CCO	377.73	0.002647394	0.5794	-0.237021509	0.722345725	1.0	22.41742574	12.37078374	13.49636328	18.3087516	10.52779526	30.91913861	WE Wasburn. International critical tables of numerical data, physics, chemistry and technology. 1st electronic edition. Knovel: Norwich, NY, 2003.
681	isoamyl alcohol	CC(C)CCO	390.75	0.002559181	0.4654	-0.332173621	0.702481224	1.25	22.63247525	11.73501314	13.11152707	17.59716136	10.06401948	31.13312871	WE Wasburn. International critical tables of numerical data, physics, chemistry and technology. 1st electronic edition. Knovel: Norwich, NY, 2003.
682	isoamyl alcohol	CC(C)CCO	401.25	0.002492212	0.3974	-0.400772137	0.70365301	1.4	22.61072277	11.47895104	13.15005485	17.45635976	9.92147445	31.09477228	WE Wasburn. International critical tables of numerical data, physics, chemistry and technology. 1st electronic edition. Knovel: Norwich, NY, 2003.
683	decanedioic acid bis-(3-methyl-butyl) ester	CC(C)CCOC(=O)CCCCCCCCC(=O)OCCC(C)C	298.15	0.003354016	11.8	1.071882007	0.927317407	0.05	21.52454455	4.140453209	17.32990272	17.81785691	28.61953073	29.03359406	Valentin Goussard, Francois Duprat, Jean-Luc Ploix, G erard Dreyfus, Veronique Nardello-Rataj, and Jean-Marie Aubry. A new machine-learning tool for fast estimation of liquid viscosity. application to cosmetic oils. Journal of Chemical Information and Modeling, 60(4):2012-2023, 2020.
684	isoamyl formate	CC(C)CCOC=O	293.15	0.003411223	0.794	-0.100179498	0.884168144	0.11	22.17749505	4.987273609	17.02500815	17.74069064	10.46514976	30.56560396	WE Wasburn. International critical tables of numerical data, physics, chemistry and technology. 1st electronic edition. Knovel: Norwich, NY, 2003.
685	Isopentyl formate	CC(C)CCOC=O	298.15	0.003354016	0.49	-0.30980392	0.882843618	0.1	22.18988119	4.948516685	16.98166699	17.68818276	10.43142425	30.57955446	Valentin Goussard, Francois Duprat, Jean-Luc Ploix, G erard Dreyfus, Veronique Nardello-Rataj, and Jean-Marie Aubry. A new machine-learning tool for fast estimation of liquid viscosity. application to cosmetic oils. Journal of Chemical Information and Modeling, 60(4):2012-2023, 2020.
686	Diisopentyl ether	CC(C)CCOCCC(C)C	284.15	0.003519268	1.4	0.146128036	0.789402928	0.08	21.62725743	2.453822075	15.70288028	15.89369994	12.67061573	29.80123762	A Dean John et al. Lange's handbook of chemistry. In Universitas Of Tennese Knoxville, Fifthenth Edition, Mc. Graw Hill Inc, New York. Conference, 1999.
687	Diisopentyl ether	CC(C)CCOCCC(C)C	293.15	0.003411223	1.012	0.005180513	0.78899577	0.13	21.62556436	2.438869379	15.65867887	15.84771494	12.6247678	29.61422772	A Dean John et al. Lange's handbook of chemistry. In Universitas Of Tennese Knoxville, Fifthenth Edition, Mc. Graw Hill Inc, New York. Conference, 1999.
688	isobutyl chloride	CC(C)CCl	273.5	0.003656307	0.5816	-0.235375602	0.9120633	0.17	22.92726733	6.211461906	16.27909264	17.42397564	7.907944945	31.62777228	WE Wasburn. International critical tables of numerical data, physics, chemistry and technology. 1st electronic edition. Knovel: Norwich, NY, 2003.
689	isobutyl chloride	CC(C)CCl	279.12	0.003582688	0.5401	-0.267525823	0.917086477	0.17	22.88347525	6.216654371	16.34638428	17.48871395	7.933300265	31.6310495	WE Wasburn. International critical tables of numerical data, physics, chemistry and technology. 1st electronic edition. Knovel: Norwich, NY, 2003.
690	isobutyl chloride	CC(C)CCl	285.1	0.003507541	0.5015	-0.299729063	0.898486796	0.2	23.03719802	6.070015875	15.9660486	17.08112095	7.750985298	31.7209901	WE Wasburn. International critical tables of numerical data, physics, chemistry and technology. 1st electronic edition. Knovel: Norwich, NY, 2003.
691	isobutyl chloride	CC(C)CCl	291.84	0.003426535	0.4637	-0.333762904	0.893191854	0.18	23.08350495	6.010211189	15.83240988	16.93493918	7.683784643	31.9300198	WE Wasburn. International critical tables of numerical data, physics, chemistry and technology. 1st electronic edition. Knovel: Norwich, NY, 2003.
692	1-Chloro-2-methyl propane	CC(C)CCl	292.15	0.003422899	0.46	-0.337242168	0.88723858	0.26	23.13847525	5.959853886	15.71752802	16.80971592	7.626697221	32.00635644	Dabir S Viswanath, Tushar K Ghosh, Dasika HL Prasad, Nidamarty VK Dutt, Kalipatnapu Y Rani, Dabir S Viswanath, Tushar K Ghosh, Dasika HL Prasad, Nidamarty VK Dutt, and Kalipatnapu Y Rani. Correlations and estimation of pure liquid viscosity.Viscosity of Liquids: Theory, Estimation, Experiment, and Data, pages 135-405, 2007.
693	1-Chloro-2-methylpropane	CC(C)CCl	293.15	0.003411223	0.462	-0.335358024	0.881360495	0.23	23.1899505	5.927765901	15.59307824	16.68192633	7.568251825	32.0070099	A Dean John et al. Lange's handbook of chemistry. In Universitas Of Tennese Knoxville, Fifthenth Edition, Mc. Graw Hill Inc, New York. Conference, 1999.
694	isobutyl chloride	CC(C)CCl	296.62	0.003371317	0.4386	-0.357931373	0.88350699	0.3	23.16813861	5.939114485	15.61738544	16.70869258	7.580557281	32.07060396	WE Wasburn. International critical tables of numerical data, physics, chemistry and technology. 1st electronic edition. Knovel: Norwich, NY, 2003.
695	isobutyl chloride	CC(C)CCl	302.61	0.003304583	0.4102	-0.387004344	0.876753491	0.31	23.22721782	5.859700871	15.46306852	16.53626056	7.50165304	32.12571287	WE Wasburn. International critical tables of numerical data, physics, chemistry and technology. 1st electronic edition. Knovel: Norwich, NY, 2003.
696	isobutyl chloride	CC(C)CCl	310.47	0.003220923	0.3768	-0.423889106	0.862012162	0.43	23.3529604	5.741275252	15.14665734	16.1983822	7.351403043	32.25224752	WE Wasburn. International critical tables of numerical data, physics, chemistry and technology. 1st electronic edition. Knovel: Norwich, NY, 2003.
697	1-Chloro-2-methylpropane	CC(C)CCl	313.15	0.003193358	0.373	-0.428291168	0.859617484	0.4	23.38543564	5.725163291	15.09913211	16.14823386	7.33374946	32.20287129	A Dean John et al. Lange's handbook of chemistry. In Universitas Of Tennese Knoxville, Fifthenth Edition, Mc. Graw Hill Inc, New York. Conference, 1999.
698	isobutyl chloride	CC(C)CCl	315.58	0.003168769	0.3575	-0.446723954	0.855837209	0.48	23.41335644	5.690619414	15.01100152	16.05360387	7.289437133	32.30437624	WE Wasburn. International critical tables of numerical data, physics, chemistry and technology. 1st electronic edition. Knovel: Norwich, NY, 2003.
699	isobutyl chloride	CC(C)CCl	321.86	0.003106941	0.3359	-0.473789996	0.850588934	0.43	23.46211881	5.628251175	14.89334656	15.92151748	7.233174761	32.33088119	WE Wasburn. International critical tables of numerical data, physics, chemistry and technology. 1st electronic edition. Knovel: Norwich, NY, 2003.
700	isobutyl chloride	CC(C)CCl	326.89	0.003059133	0.3197	-0.495257364	0.847562309	0.53	23.48971287	5.599097547	14.81431796	15.83726855	7.19687184	32.42459406	WE Wasburn. International critical tables of numerical data, physics, chemistry and technology. 1st electronic edition. Knovel: Norwich, NY, 2003.
701	isobutyl chloride	CC(C)CCl	333.41	0.00299931	0.3007	-0.521866572	0.82692823	0.81	23.69093069	5.435319059	14.38964324	15.38212951	6.993030918	32.67918812	WE Wasburn. International critical tables of numerical data, physics, chemistry and technology. 1st electronic edition. Knovel: Norwich, NY, 2003.
702	isobutyl chloride	CC(C)CCl	338.45	0.002954646	0.2877	-0.541060138	0.829912551	0.63	23.66419802	5.437999722	14.43033606	15.42112251	7.012302053	32.64927723	WE Wasburn. International critical tables of numerical data, physics, chemistry and technology. 1st electronic edition. Knovel: Norwich, NY, 2003.
703	isobutyl iodide	CC(C)CI	273.6	0.003654971	1.154	0.062205809	1.746024204	0.03	23.21632673	5.646215878	18.42289369	19.26877849	9.896215058	32.07825743	WE Wasburn. International critical tables of numerical data, physics, chemistry and technology. 1st electronic edition. Knovel: Norwich, NY, 2003.
704	isobutyl iodide	CC(C)CI	284.38	0.003516422	0.978	-0.009661145	1.708168043	0.07	23.38371287	5.491998006	17.93813816	18.76012485	9.626850925	32.32040594	WE Wasburn. International critical tables of numerical data, physics, chemistry and technology. 1st electronic edition. Knovel: Norwich, NY, 2003.
705	isobutyl iodide	CC(C)CI	295.59	0.003383064	0.844	-0.073657553	1.691308481	0.07	23.46107921	5.405899637	17.69960438	18.50683604	9.493985118	32.32848515	WE Wasburn. International critical tables of numerical data, physics, chemistry and technology. 1st electronic edition. Knovel: Norwich, NY, 2003.
706	1- Iodo-2-methyl propane	CC(C)CI	298.15	0.003354016	0.84	-0.075720714	1.688799137	0.07	23.47644554	5.388793917	17.66284199	18.46668775	9.473647121	32.47621782	Dabir S Viswanath, Tushar K Ghosh, Dasika HL Prasad, Nidamarty VK Dutt, Kalipatnapu Y Rani, Dabir S Viswanath, Tushar K Ghosh, Dasika HL Prasad, Nidamarty VK Dutt, and Kalipatnapu Y Rani. Correlations and estimation of pure liquid viscosity.Viscosity of Liquids: Theory, Estimation, Experiment, and Data, pages 135-405, 2007.
707	isobutyl iodide	CC(C)CI	306.99	0.003257435	0.739	-0.131355562	1.672360944	0.09	23.54757426	5.308805973	17.44590696	18.23588154	9.355731466	32.54445545	WE Wasburn. International critical tables of numerical data, physics, chemistry and technology. 1st electronic edition. Knovel: Norwich, NY, 2003.
708	1-Iodo-2-methylpropane	CC(C)CI	313.15	0.003193358	0.697	-0.156767222	1.671316378	0.11	23.55612871	5.278054809	17.40667202	18.18940015	9.328888947	32.55032673	A Dean John et al. Lange's handbook of chemistry. In Universitas Of Tennese Knoxville, Fifthenth Edition, Mc. Graw Hill Inc, New York. Conference, 1999.
709	isobutyl iodide	CC(C)CI	317.71	0.003147524	0.658	-0.181774106	1.656618358	0.17	23.62317822	5.223455617	17.21607362	17.99115755	9.224771744	32.54665347	WE Wasburn. International critical tables of numerical data, physics, chemistry and technology. 1st electronic edition. Knovel: Norwich, NY, 2003.
710	isobutyl iodide	CC(C)CI	327.8	0.003050641	0.593	-0.226945307	1.641490015	0.17	23.69453465	5.152181375	17.00885269	17.77216607	9.114178899	32.7240297	WE Wasburn. International critical tables of numerical data, physics, chemistry and technology. 1st electronic edition. Knovel: Norwich, NY, 2003.
711	isobutyl iodide	CC(C)CI	338.26	0.002956306	0.536	-0.27083521	1.611551376	0.29	23.84178218	5.02954565	16.63282775	17.37675739	8.912891879	32.95679208	WE Wasburn. International critical tables of numerical data, physics, chemistry and technology. 1st electronic edition. Knovel: Norwich, NY, 2003.
712	isobutyl iodide	CC(C)CI	350.48	0.00285323	0.48	-0.318758763	1.579329639	0.5	24.00672277	4.888147359	16.22823829	16.94855925	8.695983137	33.21482178	WE Wasburn. International critical tables of numerical data, physics, chemistry and technology. 1st electronic edition. Knovel: Norwich, NY, 2003.
713	isobutyl iodide	CC(C)CI	359.98	0.002777932	0.442	-0.354577731	1.578731991	0.39	24.01078218	4.87833501	16.18875623	16.90797209	8.679614752	33.14935644	WE Wasburn. International critical tables of numerical data, physics, chemistry and technology. 1st electronic edition. Knovel: Norwich, NY, 2003.
714	isobutyl iodide	CC(C)CI	370.99	0.00269549	0.403	-0.394694954	1.539814119	0.46	24.21206931	4.731580938	15.70926112	16.40651729	8.425624607	33.46540594	WE Wasburn. International critical tables of numerical data, physics, chemistry and technology. 1st electronic edition. Knovel: Norwich, NY, 2003.
715	isobutyl iodide	CC(C)CI	382.35	0.002615405	0.368	-0.434152181	1.541826649	0.55	24.20352475	4.704112127	15.69982353	16.3895607	8.422294941	33.4549703	WE Wasburn. International critical tables of numerical data, physics, chemistry and technology. 1st electronic edition. Knovel: Norwich, NY, 2003.
716	isobutyl iodide	CC(C)CI	389.22	0.002569241	0.349	-0.457174573	1.504043727	0.72	24.39939604	4.578479185	15.26214622	15.93422378	8.198056018	33.71251485	WE Wasburn. International critical tables of numerical data, physics, chemistry and technology. 1st electronic edition. Knovel: Norwich, NY, 2003.
717	isobutyl alcohol	CC(C)CO	273.6	0.003654971	7.9111	0.898236874	0.83189588	0.08	21.45237624	17.47900806	15.69951996	23.49477205	12.29904424	29.65344554	WE Wasburn. International critical tables of numerical data, physics, chemistry and technology. 1st electronic edition. Knovel: Norwich, NY, 2003.
718	isobutyl alcohol	CC(C)CO	283.05	0.003532945	5.5735	0.746128006	0.822305161	0.09	21.53508911	17.14642372	15.52576223	23.13156441	12.09008047	29.80387129	WE Wasburn. International critical tables of numerical data, physics, chemistry and technology. 1st electronic edition. Knovel: Norwich, NY, 2003.
719	2-Methyl-1-propanol	CC(C)CO	288.15	0.003470415	4.7	0.672097858	0.816274057	0.14	21.59047525	16.96876241	15.38525402	22.90551965	11.95952931	29.84041584	A Dean John et al. Lange's handbook of chemistry. In Universitas Of Tennese Knoxville, Fifthenth Edition, Mc. Graw Hill Inc, New York. Conference, 1999.
720	isobutyl alcohol	CC(C)CO	291.95	0.003425244	3.93	0.59439255	0.813394609	0.13	21.61931683	16.87870424	15.30817864	22.7870286	11.8894754	29.80425743	WE Wasburn. International critical tables of numerical data, physics, chemistry and technology. 1st electronic edition. Knovel: Norwich, NY, 2003.
721	isobutyl alcohol	CC(C)CO	300.92	0.003323142	3.0658	0.48654382	0.806030116	0.16	21.68233663	16.4873057	15.20857509	22.43095877	11.6567588	29.97308911	WE Wasburn. International critical tables of numerical data, physics, chemistry and technology. 1st electronic edition. Knovel: Norwich, NY, 2003.
722	2-Methyl-1-propanol	CC(C)CO	303.15	0.003298697	2.876	0.458788882	0.798423142	0.14	21.74768317	16.34582194	15.04210892	22.21424989	11.55189237	30.06348515	A Dean John et al. Lange's handbook of chemistry. In Universitas Of Tennese Knoxville, Fifthenth Edition, Mc. Graw Hill Inc, New York. Conference, 1999.
723	isobutyl alcohol	CC(C)CO	311.31	0.003212232	2.2392	0.350092886	0.796621172	0.23	21.76342574	16.15137272	14.9951055	22.0394666	11.42086853	30.11042574	WE Wasburn. International critical tables of numerical data, physics, chemistry and technology. 1st electronic edition. Knovel: Norwich, NY, 2003.
724	isobutyl alcohol	CC(C)CO	320.59	0.003119249	1.7217	0.23595748	0.787249255	0.19	21.85422772	15.74970133	14.83902672	21.6395405	11.17482162	30.14348515	WE Wasburn. International critical tables of numerical data, physics, chemistry and technology. 1st electronic edition. Knovel: Norwich, NY, 2003.
725	isobutyl alcohol	CC(C)CO	329.63	0.003033704	1.3571	0.132611851	0.769966784	0.35	22.01050495	15.23922585	14.48221005	21.02355382	10.82469396	30.38789109	WE Wasburn. International critical tables of numerical data, physics, chemistry and technology. 1st electronic edition. Knovel: Norwich, NY, 2003.
726	isobutyl alcohol	CC(C)CO	329.74	0.003032692	1.3502	0.130398104	0.763883329	0.41	22.07438614	15.15243913	14.36648705	20.88102111	10.76742376	30.46514851	WE Wasburn. International critical tables of numerical data, physics, chemistry and technology. 1st electronic edition. Knovel: Norwich, NY, 2003.
727	isobutyl alcohol	CC(C)CO	339.1	0.002948983	1.0697	0.029261996	0.769369332	0.43	22.02092079	14.96555259	14.50189271	20.83965095	10.67416915	30.40619802	WE Wasburn. International critical tables of numerical data, physics, chemistry and technology. 1st electronic edition. Knovel: Norwich, NY, 2003.
728	isobutyl alcohol	CC(C)CO	347.76	0.002875546	0.8748	-0.058091226	0.751585384	0.53	22.18716832	14.46786923	14.14143835	20.23170437	10.33946221	30.68365347	WE Wasburn. International critical tables of numerical data, physics, chemistry and technology. 1st electronic edition. Knovel: Norwich, NY, 2003.
729	isobutyl alcohol	CC(C)CO	357.1	0.002800336	0.7173	-0.144299169	0.746132875	0.66	22.2490396	14.08865014	14.06214311	19.90616801	10.11825224	30.64337624	WE Wasburn. International critical tables of numerical data, physics, chemistry and technology. 1st electronic edition. Knovel: Norwich, NY, 2003.
730	isobutyl alcohol	CC(C)CO	367.0	0.002724796	0.5864	-0.231806038	0.726322554	0.77	22.45456436	13.48079508	13.66710055	19.19766754	9.718866707	30.93349505	WE Wasburn. International critical tables of numerical data, physics, chemistry and technology. 1st electronic edition. Knovel: Norwich, NY, 2003.
731	isobutyl alcohol	CC(C)CO	378.22	0.002643964	0.4753	-0.323032186	0.717230986	0.91	22.54220792	13.03753384	13.48563367	18.75806019	9.442957628	31.10431683	WE Wasburn. International critical tables of numerical data, physics, chemistry and technology. 1st electronic edition. Knovel: Norwich, NY, 2003.
732	isobutyl formate	CC(C)COC=O	298.15	0.003354016	0.62	-0.207608311	0.888915999	0.11	22.40082178	5.524352687	17.06269345	17.93487405	9.425548915	30.92036634	Valentin Goussard, Francois Duprat, Jean-Luc Ploix, G erard Dreyfus, Veronique Nardello-Rataj, and Jean-Marie Aubry. A new machine-learning tool for fast estimation of liquid viscosity. application to cosmetic oils. Journal of Chemical Information and Modeling, 60(4):2012-2023, 2020.
733	isobutyl ether	CC(C)COCC(C)C	293.15	0.003411223	0.7491	-0.125460203	0.758965783	0.27	21.94439604	2.416445264	15.02642377	15.21972114	10.0823285	30.23955446	WE Wasburn. International critical tables of numerical data, physics, chemistry and technology. 1st electronic edition. Knovel: Norwich, NY, 2003.
734	isobuthylbenzene	CC(C)Cc1ccccc1	298.15	0.003354016	0.81	-0.091514981	0.869169148	0.04	22.03658416	3.475188065	16.89946162	17.25330645	11.57930572	30.27817822	Valentin Goussard, Francois Duprat, Jean-Luc Ploix, G erard Dreyfus, Veronique Nardello-Rataj, and Jean-Marie Aubry. A new machine-learning tool for fast estimation of liquid viscosity. application to cosmetic oils. Journal of Chemical Information and Modeling, 60(4):2012-2023, 2020.
735	isopropyl chloride	CC(C)Cl	273.42	0.003657377	0.4	-0.397940009	0.924646602	0.16	23.41278218	7.182232454	16.25413951	17.77033351	6.954287548	32.38293069	WE Wasburn. International critical tables of numerical data, physics, chemistry and technology. 1st electronic edition. Knovel: Norwich, NY, 2003.
736	isopropyl chloride	CC(C)Cl	279.83	0.003573598	0.3714	-0.430158101	0.906460632	0.19	23.56288119	7.017724208	15.88419488	17.3654704	6.801054415	32.68426733	WE Wasburn. International critical tables of numerical data, physics, chemistry and technology. 1st electronic edition. Knovel: Norwich, NY, 2003.
737	isopropyl chloride	CC(C)Cl	284.17	0.00351902	0.354	-0.450996738	0.912833698	0.23	23.52906931	7.039026357	15.98752308	17.46859892	6.839962097	32.52624752	WE Wasburn. International critical tables of numerical data, physics, chemistry and technology. 1st electronic edition. Knovel: Norwich, NY, 2003.
738	2-Chloropropane	CC(C)Cl	288.15	0.003470415	0.335	-0.474955193	0.893948404	0.23	23.67710891	6.894000937	15.611161	17.06572328	6.688286247	32.80878218	A Dean John et al. Lange's handbook of chemistry. In Universitas Of Tennese Knoxville, Fifthenth Edition, Mc. Graw Hill Inc, New York. Conference, 1999.
739	isopropyl chloride	CC(C)Cl	289.62	0.0034528	0.3341	-0.476123524	0.899897602	0.29	23.62865347	6.92508314	15.71745827	17.17554203	6.729206825	32.65975248	WE Wasburn. International critical tables of numerical data, physics, chemistry and technology. 1st electronic edition. Knovel: Norwich, NY, 2003.
740	isopropyl chloride	CC(C)Cl	301.37	0.00331818	0.2962	-0.528414946	0.879466256	0.39	23.79862376	6.735400614	15.28611791	16.70433062	6.554771069	33.00472277	WE Wasburn. International critical tables of numerical data, physics, chemistry and technology. 1st electronic edition. Knovel: Norwich, NY, 2003.
741	2-Chloropropane	CC(C)Cl	303.15	0.003298697	0.299	-0.524328812	0.878352432	0.45	23.81234653	6.727598584	15.25426507	16.67205517	6.542830697	32.94589109	A Dean John et al. Lange's handbook of chemistry. In Universitas Of Tennese Knoxville, Fifthenth Edition, Mc. Graw Hill Inc, New York. Conference, 1999.
742	isopropyl chloride	CC(C)Cl	306.17	0.003266159	0.2829	-0.548367053	0.88189598	0.35	23.77954455	6.728330683	15.31042133	16.7237363	6.561709893	32.89382178	WE Wasburn. International critical tables of numerical data, physics, chemistry and technology. 1st electronic edition. Knovel: Norwich, NY, 2003.
743	isopropyl iodide	CC(C)I	282.33	0.003541954	0.782	-0.106793247	1.872061599	0.07	23.94229703	6.156711181	18.25360914	19.26401878	8.614998746	33.1430099	WE Wasburn. International critical tables of numerical data, physics, chemistry and technology. 1st electronic edition. Knovel: Norwich, NY, 2003.
744	2-Iodopropane	CC(C)I	288.15	0.003470415	0.732	-0.135488919	1.854132135	0.05	24.01906931	6.078247782	18.04584983	19.04207339	8.518148248	33.28654455	A Dean John et al. Lange's handbook of chemistry. In Universitas Of Tennese Knoxville, Fifthenth Edition, Mc. Graw Hill Inc, New York. Conference, 1999.
745	isopropyl iodide	CC(C)I	289.07	0.00345937	0.722	-0.141462802	1.851468381	0.08	24.02982178	6.083195462	18.00807478	19.00785399	8.50284144	33.2710495	WE Wasburn. International critical tables of numerical data, physics, chemistry and technology. 1st electronic edition. Knovel: Norwich, NY, 2003.
746	n-propyl iodide	CC(C)I	293.96	0.003401823	0.73	-0.13667714	1.838598368	0.1	24.08846535	6.017868158	17.85549518	18.84239596	8.429670702	33.28620792	WE Wasburn. International critical tables of numerical data, physics, chemistry and technology. 1st electronic edition. Knovel: Norwich, NY, 2003.
747	isopropyl iodide	CC(C)I	296.58	0.003371772	0.664	-0.177831921	1.843456365	0.05	24.06078218	6.013364162	17.89595551	18.87933551	8.44490816	33.2750099	WE Wasburn. International critical tables of numerical data, physics, chemistry and technology. 1st electronic edition. Knovel: Norwich, NY, 2003.
748	2-Iodopropane	CC(C)I	303.15	0.003298697	0.62	-0.207608311	1.81494356	0.08	24.18436634	5.915342451	17.572715	18.54169706	8.298538626	33.43479208	A Dean John et al. Lange's handbook of chemistry. In Universitas Of Tennese Knoxville, Fifthenth Edition, Mc. Graw Hill Inc, New York. Conference, 1999.
749	isopropyl iodide	CC(C)I	305.84	0.003269683	0.601	-0.221125528	1.82298196	0.11	24.1520198	5.935005168	17.64522465	18.61671571	8.332072808	33.42227723	WE Wasburn. International critical tables of numerical data, physics, chemistry and technology. 1st electronic edition. Knovel: Norwich, NY, 2003.
750	n-propyl iodide	CC(C)I	311.98	0.003205334	0.605	-0.218244625	1.812390149	0.11	24.20079208	5.867444866	17.5095377	18.4665584	8.264597966	33.55047525	WE Wasburn. International critical tables of numerical data, physics, chemistry and technology. 1st electronic edition. Knovel: Norwich, NY, 2003.
751	isopropyl iodide	CC(C)I	313.82	0.00318654	0.555	-0.255707017	1.781252829	0.2	24.3409703	5.776176621	17.1781323	18.12334835	8.115446766	33.71239604	WE Wasburn. International critical tables of numerical data, physics, chemistry and technology. 1st electronic edition. Knovel: Norwich, NY, 2003.
752	n-propyl iodide	CC(C)I	319.32	0.003131655	0.564	-0.248720896	1.799061019	0.15	24.25455446	5.826140619	17.34544966	18.29786498	8.195768291	33.54525743	WE Wasburn. International critical tables of numerical data, physics, chemistry and technology. 1st electronic edition. Knovel: Norwich, NY, 2003.
753	isopropyl iodide	CC(C)I	322.58	0.003100006	0.509	-0.293282218	1.791956159	0.19	24.29433663	5.782714294	17.25845725	18.20157497	8.152532847	33.58816832	WE Wasburn. International critical tables of numerical data, physics, chemistry and technology. 1st electronic edition. Knovel: Norwich, NY, 2003.
754	n-propyl iodide	CC(C)I	328.74	0.003041918	0.516	-0.287350298	1.767928852	0.2	24.40245545	5.704086759	16.97641163	17.90917121	8.024203288	33.81257426	WE Wasburn. International critical tables of numerical data, physics, chemistry and technology. 1st electronic edition. Knovel: Norwich, NY, 2003.
755	isopropyl iodide	CC(C)I	330.16	0.003028835	0.475	-0.32330639	1.762441838	0.2	24.42136634	5.67526558	16.92046179	17.84697399	7.998706425	33.74365347	WE Wasburn. International critical tables of numerical data, physics, chemistry and technology. 1st electronic edition. Knovel: Norwich, NY, 2003.
756	isopropyl iodide	CC(C)I	338.59	0.002953424	0.44	-0.356547324	1.749062125	0.29	24.48568317	5.593593336	16.75464842	17.66381862	7.920540091	33.93076238	WE Wasburn. International critical tables of numerical data, physics, chemistry and technology. 1st electronic edition. Knovel: Norwich, NY, 2003.
757	isopropyl iodide	CC(C)I	344.64	0.002901578	0.418	-0.378823718	1.737420538	0.29	24.54892079	5.553533662	16.61946004	17.52290543	7.865194126	33.93948515	WE Wasburn. International critical tables of numerical data, physics, chemistry and technology. 1st electronic edition. Knovel: Norwich, NY, 2003.
758	isopropyl iodide	CC(C)I	353.6	0.002828054	0.388	-0.411168274	1.709354122	0.41	24.66570297	5.439640418	16.2950912	17.1791705	7.71737598	34.17936634	WE Wasburn. International critical tables of numerical data, physics, chemistry and technology. 1st electronic edition. Knovel: Norwich, NY, 2003.
759	n-propyl iodide	CC(C)I	357.03	0.002800885	0.406	-0.391473966	1.693274141	0.37	24.74909901	5.378995403	16.11267067	16.9869308	7.633206007	34.18586139	WE Wasburn. International critical tables of numerical data, physics, chemistry and technology. 1st electronic edition. Knovel: Norwich, NY, 2003.
760	isopropyl iodide	CC(C)I	361.87	0.002763423	0.361	-0.442492798	1.673642047	0.69	24.85517822	5.325766768	15.8915526	16.76035671	7.538425428	34.35030693	WE Wasburn. International critical tables of numerical data, physics, chemistry and technology. 1st electronic edition. Knovel: Norwich, NY, 2003.
761	n-propyl iodide	CC(C)I	372.04	0.002687883	0.362	-0.44129143	1.660673361	0.5	24.91783168	5.25523106	15.73437722	16.58893188	7.472015635	34.50985149	WE Wasburn. International critical tables of numerical data, physics, chemistry and technology. 1st electronic edition. Knovel: Norwich, NY, 2003.
762	isopropylamine	CC(C)N	291.15	0.003434656	0.381065823	-0.419	0.755487403	0.16	21.54479208	14.21113675	15.10950605	20.74315561	8.62510119	29.77747525	Marina Cocchi, Pier Giuseppe De Benedetti, Renato Seeber, Lorenzo Tassi, and Alessandro Ulrici. Development of quantitative structure- property relationships using calculated descriptors for the prediction of the physicochemical properties of a series of organic solvents. Journal of chemical information and computer sciences, 39(6):1190-1203, 1999.
763	isopropyl alcohol	CC(C)O	273.51	0.003656173	4.5018	0.653386197	0.825724346	0.12	21.59975248	19.17787541	15.63683791	24.74509212	11.19470521	29.89660396	WE Wasburn. International critical tables of numerical data, physics, chemistry and technology. 1st electronic edition. Knovel: Norwich, NY, 2003.
764	isopropyl alcohol	CC(C)O	280.36	0.003566843	3.5568	0.551059445	0.823199645	0.12	21.62290099	19.02006138	15.59282465	24.59496231	11.11173925	29.90527723	WE Wasburn. International critical tables of numerical data, physics, chemistry and technology. 1st electronic edition. Knovel: Norwich, NY, 2003.
765	isopropyl alcohol	CC(C)O	283.15	0.003531697	3.319	0.521007252	0.816138493	0.16	21.67985149	18.83321367	15.44483867	24.35666559	11.00329616	29.96455446	WE Wasburn. International critical tables of numerical data, physics, chemistry and technology. 1st electronic edition. Knovel: Norwich, NY, 2003.
766	isopropyl alcohol	CC(C)O	287.56	0.003477535	2.8157	0.449586381	0.813934262	0.14	21.70363366	18.70358051	15.4151562	24.237761	10.93838146	30.04346535	WE Wasburn. International critical tables of numerical data, physics, chemistry and technology. 1st electronic edition. Knovel: Norwich, NY, 2003.
767	isopropyl alcohol	CC(C)O	295.37	0.003385584	2.2204	0.346431219	0.809799307	0.16	21.73371287	18.47285947	15.33915321	24.01151654	10.8132306	30.1070198	WE Wasburn. International critical tables of numerical data, physics, chemistry and technology. 1st electronic edition. Knovel: Norwich, NY, 2003.
768	isopropyl alcohol	CC(C)O	303.7	0.003292723	1.7275	0.237418056	0.797432	0.21	21.84558416	18.0568179	15.10189711	23.54013228	10.5846496	30.1579802	WE Wasburn. International critical tables of numerical data, physics, chemistry and technology. 1st electronic edition. Knovel: Norwich, NY, 2003.
769	isopropyl alcohol	CC(C)O	311.07	0.003214711	1.4053	0.147769046	0.793932507	0.2	21.88576238	17.84536872	15.03947646	23.33795443	10.47183117	30.23221782	WE Wasburn. International critical tables of numerical data, physics, chemistry and technology. 1st electronic edition. Knovel: Norwich, NY, 2003.
770	isopropyl alcohol	CC(C)O	313.15	0.003193358	1.375	0.138302698	0.786934801	0.2	21.9519604	17.6645167	14.91734528	23.12099879	10.37960584	30.34971287	WE Wasburn. International critical tables of numerical data, physics, chemistry and technology. 1st electronic edition. Knovel: Norwich, NY, 2003.
771	isopropyl alcohol	CC(C)O	318.3	0.00314169	1.1604	0.06460772	0.788770946	0.21	21.92509901	17.55337922	14.95343897	23.0595682	10.31548479	30.34131683	WE Wasburn. International critical tables of numerical data, physics, chemistry and technology. 1st electronic edition. Knovel: Norwich, NY, 2003.
772	isopropyl alcohol	CC(C)O	325.12	0.003075787	0.977	-0.010105436	0.775831376	0.35	22.05392079	17.17624834	14.71050407	22.61526027	10.11487217	30.56648515	WE Wasburn. International critical tables of numerical data, physics, chemistry and technology. 1st electronic edition. Knovel: Norwich, NY, 2003.
773	isopropyl alcohol	CC(C)O	332.54	0.003007157	0.8157	-0.088469538	0.757796608	0.41	22.22520792	16.70359841	14.33177231	22.00974235	9.842784403	30.76812871	WE Wasburn. International critical tables of numerical data, physics, chemistry and technology. 1st electronic edition. Knovel: Norwich, NY, 2003.
774	isopropyl alcohol	CC(C)O	339.75	0.002943341	0.6923	-0.159705668	0.752669798	0.45	22.26927723	16.35974696	14.27494436	21.71268253	9.671817632	30.8059505	WE Wasburn. International critical tables of numerical data, physics, chemistry and technology. 1st electronic edition. Knovel: Norwich, NY, 2003.
775	isopropyl alcohol	CC(C)O	345.17	0.002897123	0.6141	-0.211760903	0.756880801	0.48	22.23280198	16.29766907	14.36053762	21.72228646	9.640435077	30.70870297	WE Wasburn. International critical tables of numerical data, physics, chemistry and technology. 1st electronic edition. Knovel: Norwich, NY, 2003.
776	isopropyl alcohol	CC(C)O	351.24	0.002847056	0.5407	-0.26704363	0.742891032	0.66	22.37660396	15.88377974	14.10237978	21.24134101	9.421657783	30.90551485	WE Wasburn. International critical tables of numerical data, physics, chemistry and technology. 1st electronic edition. Knovel: Norwich, NY, 2003.
777	Isopropyl chloroformate	CC(C)OC(=O)Cl	293.15	0.003411223	0.65	-0.187086643	1.124541755	0.06	23.47344554	5.941649635	18.96949481	19.87838709	10.87481881	32.46610891	Sunghwan Kim, Paul A Thiessen, Tiejun Cheng, Jian Zhang, Asta Gindulyte, and Evan E Bolton. Pug-view: programmatic access to chemical annotations integrated in pubchem. Journal of cheminformatics, 11(1):1-11, 2019.
778	Isopropyl ether	CC(C)OC(C)C	266.4833333	0.00375258	0.273	-0.563837353	0.779351615	0.16	21.80445545	3.585481035	15.75283373	16.15590173	8.70835588	30.09181188	Sunghwan Kim, Paul A Thiessen, Tiejun Cheng, Jian Zhang, Asta Gindulyte, and Evan E Bolton. Pug-view: programmatic access to chemical annotations integrated in pubchem. Journal of cheminformatics, 11(1):1-11, 2019.
779	Tripropylene glycol isopropyl ether	CC(C)OC(C)COC(C)COC(C)CO	298.15	0.003354016	7.7	0.886490725	0.950521824	0.02	21.37658416	10.08938609	16.23284	19.11342468	22.11870014	26.77388119	A Dean John et al. Lange's handbook of chemistry. In Universitas Of Tennese Knoxville, Fifthenth Edition, Mc. Graw Hill Inc, New York. Conference, 1999.
780	isopropyl formate	CC(C)OC=O	293.15	0.003411223	0.5649	-0.248028425	0.905853866	0.09	22.60391089	6.249916725	17.58446226	18.66226852	8.67882377	31.21437624	WE Wasburn. International critical tables of numerical data, physics, chemistry and technology. 1st electronic edition. Knovel: Norwich, NY, 2003.
781	Isopropyl formate	CC(C)OC=O	298.15	0.003354016	0.34	-0.468521083	0.8946674	0.13	22.69292079	6.136692534	17.32477449	18.37967608	8.543614061	31.38142574	Valentin Goussard, Francois Duprat, Jean-Luc Ploix, G erard Dreyfus, Veronique Nardello-Rataj, and Jean-Marie Aubry. A new machine-learning tool for fast estimation of liquid viscosity. application to cosmetic oils. Journal of Chemical Information and Modeling, 60(4):2012-2023, 2020.
782	menthol	CC(C)[C@@H]1CC[C@@H](C)C[C@H]1O	308.05	0.003246226	25.05	1.39880773	0.888136588	0.12	21.15867327	11.1283902	16.14082848	19.60587637	16.77726502	27.52760396	WE Wasburn. International critical tables of numerical data, physics, chemistry and technology. 1st electronic edition. Knovel: Norwich, NY, 2003.
783	menthol	CC(C)[C@@H]1CC[C@@H](C)C[C@H]1O	310.95	0.003215951	20.36	1.308777774	0.881584691	0.14	21.20386139	10.99709585	16.00526428	19.41984425	16.59553954	28.29740594	WE Wasburn. International critical tables of numerical data, physics, chemistry and technology. 1st electronic edition. Knovel: Norwich, NY, 2003.
784	menthol	CC(C)[C@@H]1CC[C@@H](C)C[C@H]1O	316.55	0.003159059	13.68	1.136086097	0.883781368	0.14	21.1769901	10.81962431	16.05946753	19.36504162	16.4772435	28.51312871	WE Wasburn. International critical tables of numerical data, physics, chemistry and technology. 1st electronic edition. Knovel: Norwich, NY, 2003.
785	menthol	CC(C)[C@@H]1CC[C@@H](C)C[C@H]1O	328.75	0.003041825	6.28	0.797959644	0.872054989	0.16	21.27481188	10.39057979	15.77536926	18.89082128	15.93756527	29.23207921	WE Wasburn. International critical tables of numerical data, physics, chemistry and technology. 1st electronic edition. Knovel: Norwich, NY, 2003.
786	menthol	CC(C)[C@@H]1CC[C@@H](C)C[C@H]1O	347.75	0.002875629	2.47	0.392696953	0.848005653	0.25	21.47634653	9.552674024	15.27556767	18.01746136	14.98912649	29.29366337	WE Wasburn. International critical tables of numerical data, physics, chemistry and technology. 1st electronic edition. Knovel: Norwich, NY, 2003.
787	menthol	CC(C)[C@@H]1CC[C@@H](C)C[C@H]1O	355.35	0.002814127	1.85	0.267171728	0.849144441	0.26	21.46924752	9.311362489	15.30795377	17.91848275	14.82859616	29.24612871	WE Wasburn. International critical tables of numerical data, physics, chemistry and technology. 1st electronic edition. Knovel: Norwich, NY, 2003.
788	menthol	CC(C)[C@@H]1CC[C@@H](C)C[C@H]1O	372.15	0.002687089	1.04	0.017033339	0.830757422	0.33	21.62306931	8.621302359	14.90909884	17.22359017	14.07677312	29.50762376	WE Wasburn. International critical tables of numerical data, physics, chemistry and technology. 1st electronic edition. Knovel: Norwich, NY, 2003.
789	isopropylbenzene	CC(C)c1ccccc1	322.15	0.003104144	0.739605275	-0.131	0.845972649	0.24	22.40285149	3.697021244	16.40083801	16.81264219	10.23881672	30.89016832	Marina Cocchi, Pier Giuseppe De Benedetti, Renato Seeber, Lorenzo Tassi, and Alessandro Ulrici. Development of quantitative structure- property relationships using calculated descriptors for the prediction of the physicochemical properties of a series of organic solvents. Journal of chemical information and computer sciences, 39(6):1190-1203, 1999.
790	3,5,5-trimethylhexanal	CC(CC=O)CC(C)(C)C	293.15	0.003411223	1.4	0.146128036	0.849202337	0.11	21.50653465	6.285566221	16.549743	17.70341938	13.12951522	29.47341584	Sunghwan Kim, Paul A Thiessen, Tiejun Cheng, Jian Zhang, Asta Gindulyte, and Evan E Bolton. Pug-view: programmatic access to chemical annotations integrated in pubchem. Journal of cheminformatics, 11(1):1-11, 2019.
791	Bis(2-chloro-1-methylethyl) ether	CC(CCl)OC(C)CCl	293.15	0.003411223	2.3	0.361727836	1.144771078	0.03	22.7799901	9.781282935	17.51897993	20.0648256	14.96142472	31.25407921	Sunghwan Kim, Paul A Thiessen, Tiejun Cheng, Jian Zhang, Asta Gindulyte, and Evan E Bolton. Pug-view: programmatic access to chemical annotations integrated in pubchem. Journal of cheminformatics, 11(1):1-11, 2019.
792	Trifluoro-2-methyl propanol	CC(CO)C(F)(F)F	298.15	0.003354016	3.32	0.521138084	1.214211326	0.19	22.69549505	16.17615447	14.24611463	21.5554732	12.3079515	31.26257426	Dabir S Viswanath, Tushar K Ghosh, Dasika HL Prasad, Nidamarty VK Dutt, Kalipatnapu Y Rani, Dabir S Viswanath, Tushar K Ghosh, Dasika HL Prasad, Nidamarty VK Dutt, and Kalipatnapu Y Rani. Correlations and estimation of pure liquid viscosity.Viscosity of Liquids: Theory, Estimation, Experiment, and Data, pages 135-405, 2007.
793	Œ≤-phenylpropyl alcohol	CC(CO)c1ccccc1	298.15	0.003354016	15.6	1.193124598	1.006872616	0.02	21.69784158	13.26489895	18.06234617	22.41045236	16.82915856	29.16158416	WE Wasburn. International critical tables of numerical data, physics, chemistry and technology. 1st electronic edition. Knovel: Norwich, NY, 2003.
794	1,1,1-Trichloroethane	CC(Cl)(Cl)Cl	288.15	0.003470415	0.903	-0.04431225	1.445192817	0.05	26.75429703	5.549149473	18.09339689	18.92530388	8.474580885	37.17152475	A Dean John et al. Lange's handbook of chemistry. In Universitas Of Tennese Knoxville, Fifthenth Edition, Mc. Graw Hill Inc, New York. Conference, 1999.
795	1,1,1-trichloroethane	CC(Cl)(Cl)Cl	293.15	0.003411223	0.86	-0.065501549	1.437857171	0.08	26.80831683	5.49934424	17.96904929	18.7918062	8.413177692	37.18164356	Sunghwan Kim, Paul A Thiessen, Tiejun Cheng, Jian Zhang, Asta Gindulyte, and Evan E Bolton. Pug-view: programmatic access to chemical annotations integrated in pubchem. Journal of cheminformatics, 11(1):1-11, 2019.
796	1,1,1-Trichloroethane	CC(Cl)(Cl)Cl	303.15	0.003298697	0.725	-0.139661993	1.408774533	0.13	26.98470297	5.363380491	17.53638313	18.33829419	8.2135932	37.49733663	A Dean John et al. Lange's handbook of chemistry. In Universitas Of Tennese Knoxville, Fifthenth Edition, Mc. Graw Hill Inc, New York. Conference, 1999.
797	1,2-Dichloropropane	CC(Cl)CCl	298.15	0.003354016	0.7	-0.15490196	1.167082562	0.12	24.45521782	8.354335872	17.17249384	19.09706158	9.030990361	33.87263366	A Dean John et al. Lange's handbook of chemistry. In Universitas Of Tennese Knoxville, Fifthenth Edition, Mc. Graw Hill Inc, New York. Conference, 1999.
798	1,2-Dichloroethane	CC(Cl)Cl	273.15	0.003660992	1.125	0.051152522	1.261916848	0.06	25.34992079	9.389292318	17.86430235	20.18153724	8.1766052	35.1709505	A Dean John et al. Lange's handbook of chemistry. In Universitas Of Tennese Knoxville, Fifthenth Edition, Mc. Graw Hill Inc, New York. Conference, 1999.
799	1,1-dichloroethane	CC(Cl)Cl	280.21	0.003568752	0.5686	-0.245193145	1.254092782	0.07	25.39018812	9.298020326	17.7141061	20.00613387	8.105315542	35.21740594	WE Wasburn. International critical tables of numerical data, physics, chemistry and technology. 1st electronic edition. Knovel: Norwich, NY, 2003.
800	1,1-dichloroethane	CC(Cl)Cl	284.39	0.003516298	0.5413	-0.266561973	1.239703557	0.09	25.48567327	9.174499706	17.48681645	19.74747713	8.005063976	35.42915842	WE Wasburn. International critical tables of numerical data, physics, chemistry and technology. 1st electronic edition. Knovel: Norwich, NY, 2003.
801	1,1-Dichloroethane	CC(Cl)Cl	288.15	0.003470415	0.505	-0.296708622	1.230467322	0.11	25.56085149	9.105605127	17.33317892	19.57942323	7.941345785	35.47459406	A Dean John et al. Lange's handbook of chemistry. In Universitas Of Tennese Knoxville, Fifthenth Edition, Mc. Graw Hill Inc, New York. Conference, 1999.
802	1,1-dichloroethane	CC(Cl)Cl	288.49	0.003466325	0.5156	-0.287687091	1.233508756	0.09	25.53571287	9.111640888	17.37476263	19.61905973	7.953647777	35.42830693	WE Wasburn. International critical tables of numerical data, physics, chemistry and technology. 1st electronic edition. Knovel: Norwich, NY, 2003.
803	1,1-Dichloro ethane	CC(Cl)Cl	292.15	0.003422899	0.49	-0.30980392	1.228079455	0.12	25.57728713	9.067379568	17.27945578	19.51408733	7.914441164	35.47043564	Dabir S Viswanath, Tushar K Ghosh, Dasika HL Prasad, Nidamarty VK Dutt, Kalipatnapu Y Rani, Dabir S Viswanath, Tushar K Ghosh, Dasika HL Prasad, Nidamarty VK Dutt, and Kalipatnapu Y Rani. Correlations and estimation of pure liquid viscosity.Viscosity of Liquids: Theory, Estimation, Experiment, and Data, pages 135-405, 2007.
804	1,1-dichloroethane	CC(Cl)Cl	292.46	0.003419271	0.4934	-0.306800855	1.231457129	0.12	25.54829703	9.089774444	17.3258675	19.56558282	7.933583219	35.50345545	WE Wasburn. International critical tables of numerical data, physics, chemistry and technology. 1st electronic edition. Knovel: Norwich, NY, 2003.
805	1,1-dichloroethane	CC(Cl)Cl	296.37	0.003374161	0.4736	-0.324588306	1.220497881	0.16	25.62653465	8.99484012	17.14808172	19.36404898	7.855338592	35.49471287	WE Wasburn. International critical tables of numerical data, physics, chemistry and technology. 1st electronic edition. Knovel: Norwich, NY, 2003.
806	1,1-dichloroethane	CC(Cl)Cl	301.0	0.003322259	0.4506	-0.346208813	1.203037232	0.19	25.74836634	8.856820473	16.87560703	19.05864362	7.739296512	35.78951485	WE Wasburn. International critical tables of numerical data, physics, chemistry and technology. 1st electronic edition. Knovel: Norwich, NY, 2003.
807	1,1-dichloroethane	CC(Cl)Cl	304.7	0.003281917	0.4337	-0.362810578	1.202732797	0.19	25.74655446	8.838658201	16.85818365	19.0347926	7.730595344	35.74420792	WE Wasburn. International critical tables of numerical data, physics, chemistry and technology. 1st electronic edition. Knovel: Norwich, NY, 2003.
808	1,1-dichloroethane	CC(Cl)Cl	308.76	0.003238761	0.416	-0.380906669	1.203645082	0.21	25.74252475	8.816492259	16.85128513	19.01838753	7.720999498	35.74313861	WE Wasburn. International critical tables of numerical data, physics, chemistry and technology. 1st electronic edition. Knovel: Norwich, NY, 2003.
809	1,1-dichloroethane	CC(Cl)Cl	313.33	0.003191523	0.3976	-0.400553624	1.191377088	0.22	25.82881188	8.726926797	16.65146066	18.79982168	7.639168247	35.8169505	WE Wasburn. International critical tables of numerical data, physics, chemistry and technology. 1st electronic edition. Knovel: Norwich, NY, 2003.
810	1,1-dichloroethane	CC(Cl)Cl	316.89	0.003155669	0.3836	-0.416121402	1.191367327	0.22	25.83564356	8.700666603	16.63941191	18.77694299	7.629235633	35.91346535	WE Wasburn. International critical tables of numerical data, physics, chemistry and technology. 1st electronic edition. Knovel: Norwich, NY, 2003.
811	1,1-dichloroethane	CC(Cl)Cl	321.1	0.003114295	0.3695	-0.432385557	1.181652763	0.29	25.89772277	8.62187235	16.47524535	18.59498063	7.559038108	36.02563366	WE Wasburn. International critical tables of numerical data, physics, chemistry and technology. 1st electronic edition. Knovel: Norwich, NY, 2003.
812	1,1-dichloroethane	CC(Cl)Cl	327.69	0.003051665	0.3476	-0.458920232	1.172023127	0.3	25.96576238	8.526966386	16.31729871	18.41103248	7.491621425	36.10888119	WE Wasburn. International critical tables of numerical data, physics, chemistry and technology. 1st electronic edition. Knovel: Norwich, NY, 2003.
813	1,1-dichloro-1-fluoroethane	CC(F)(Cl)Cl	298.15	0.003354016	0.409	-0.388276692	1.312069223	0.3	26.44380198	3.357691579	16.0272799	16.3753621	6.305044582	36.69329703	Sunghwan Kim, Paul A Thiessen, Tiejun Cheng, Jian Zhang, Asta Gindulyte, and Evan E Bolton. Pug-view: programmatic access to chemical annotations integrated in pubchem. Journal of cheminformatics, 11(1):1-11, 2019.
814	1-chloro-1,1-difluoroethane	CC(F)(F)Cl	252.25	0.003964321	0.453	-0.343901798	1.270479613	0.31	25.4150297	4.556572378	15.22018361	15.88770547	5.273337607	35.30845545	Sunghwan Kim, Paul A Thiessen, Tiejun Cheng, Jian Zhang, Asta Gindulyte, and Evan E Bolton. Pug-view: programmatic access to chemical annotations integrated in pubchem. Journal of cheminformatics, 11(1):1-11, 2019.
815	1-fluoro-1-chloroethane	CC(F)Cl	324.15	0.003084992	0.561047976	-0.251	0.934027012	2.11	26.37714851	4.104320232	12.76165601	13.40559744	4.438180584	36.4919802	Marina Cocchi, Pier Giuseppe De Benedetti, Renato Seeber, Lorenzo Tassi, and Alessandro Ulrici. Development of quantitative structure- property relationships using calculated descriptors for the prediction of the physicochemical properties of a series of organic solvents. Journal of chemical information and computer sciences, 39(6):1190-1203, 1999.
816	1,1-difluoroethane	CC(F)F	283.15	0.003531697	0.263	-0.580044252	0.828180757	3.18	25.48827723	7.193198469	10.82014851	12.99314292	3.780705153	35.33384158	Sunghwan Kim, Paul A Thiessen, Tiejun Cheng, Jian Zhang, Asta Gindulyte, and Evan E Bolton. Pug-view: programmatic access to chemical annotations integrated in pubchem. Journal of cheminformatics, 11(1):1-11, 2019.
817	Acetamide	CC(N)=O	364.25	0.002745367	2.182	0.338854746	1.015446105	0.04	22.0579901	24.26125331	19.06434082	30.8556778	13.96026323	30.58263366	Sunghwan Kim, Paul A Thiessen, Tiejun Cheng, Jian Zhang, Asta Gindulyte, and Evan E Bolton. Pug-view: programmatic access to chemical annotations integrated in pubchem. Journal of cheminformatics, 11(1):1-11, 2019.
818	Acetamide	CC(N)=O	367.15	0.002723682	1.63	0.212187604	1.015870302	0.05	22.05409901	24.23875926	19.06283291	30.83700219	13.94449212	30.60308911	A Dean John et al. Lange's handbook of chemistry. In Universitas Of Tennese Knoxville, Fifthenth Edition, Mc. Graw Hill Inc, New York. Conference, 1999.
819	Lactonitrile	CC(O)C#N	303.15	0.003298697	2.01	0.303196057	0.955900748	0.12	23.11815842	22.45185859	15.43854243	27.24782766	13.79706896	32.05762376	A Dean John et al. Lange's handbook of chemistry. In Universitas Of Tennese Knoxville, Fifthenth Edition, Mc. Graw Hill Inc, New York. Conference, 1999.
820	Diisopropanolamine	CC(O)CNCC(C)O	318.15	0.003143171	1.98	0.29666519	0.992314123	0.04	21.03265347	18.95929544	16.59502207	25.19673111	20.99913251	26.4380396	Sunghwan Kim, Paul A Thiessen, Tiejun Cheng, Jian Zhang, Asta Gindulyte, and Evan E Bolton. Pug-view: programmatic access to chemical annotations integrated in pubchem. Journal of cheminformatics, 11(1):1-11, 2019.
821	Propylene glycol mono-t-butyl ether	CC(O)COC(C)(C)C	298.15	0.003354016	3.3	0.51851394	0.876533073	0.12	21.55659406	9.886627919	15.97363742	18.78686707	13.31574561	29.55333663	Sunghwan Kim, Paul A Thiessen, Tiejun Cheng, Jian Zhang, Asta Gindulyte, and Evan E Bolton. Pug-view: programmatic access to chemical annotations integrated in pubchem. Journal of cheminformatics, 11(1):1-11, 2019.
822	Propylene glycol phenyl ether	CC(O)COc1ccccc1	298.15	0.003354016	22.7	1.356025857	1.063389693	0.02	21.77935644	13.02129275	18.77203599	22.84648766	18.44721293	27.44955446	Sunghwan Kim, Paul A Thiessen, Tiejun Cheng, Jian Zhang, Asta Gindulyte, and Evan E Bolton. Pug-view: programmatic access to chemical annotations integrated in pubchem. Journal of cheminformatics, 11(1):1-11, 2019.
823	thiobis(2-ethanol)	CC(O)SC(C)O	298.15	0.003354016	0.839459987	-0.076	1.134017562	0.01	21.92035644	16.44487697	19.02005252	25.14390461	16.87333976	30.21093069	Gregory W Kau man and Peter C Jurs. Prediction of surface tension, viscosity, and thermal conductivity for common organic solvents using quantitative structure- property relationships. Journal of chemical information and computer sciences, 41(2):408-418, 2001.
824	1,8-cineole	CC12CCC(CC1)C(C)(C)O2	298.15	0.003354016	2.301441817	0.362	0.930558434	0.07	21.17527723	2.487214027	16.72781772	16.91194186	11.92392759	28.87242574	Gregory W Kau man and Peter C Jurs. Prediction of surface tension, viscosity, and thermal conductivity for common organic solvents using quantitative structure- property relationships. Journal of chemical information and computer sciences, 41(2):408-418, 2001.
825	Isophorone	CC1=CC(=O)CC(C)(C)C1	293.15	0.003411223	2.62	0.418301291	0.944106137	0.03	21.65145545	7.237855502	18.19719418	19.58387072	14.00164093	29.4390495	Sunghwan Kim, Paul A Thiessen, Tiejun Cheng, Jian Zhang, Asta Gindulyte, and Evan E Bolton. Pug-view: programmatic access to chemical annotations integrated in pubchem. Journal of cheminformatics, 11(1):1-11, 2019.
826	L-Pinene	CC1=CCC2CC1C2(C)C	293.15	0.003411223	1.7	0.230448921	0.865729954	0.08	21.58688119	1.409322385	16.48270766	16.54300031	10.87579299	29.57616832	A Dean John et al. Lange's handbook of chemistry. In Universitas Of Tennese Knoxville, Fifthenth Edition, Mc. Graw Hill Inc, New York. Conference, 1999.
827	1-Methylcyclohex-1-ene	CC1=CCCCC1	298.15	0.003354016	0.42	-0.37675071	0.796212424	0.15	21.95289109	1.727546354	16.56328853	16.65340928	8.598887303	30.27368317	Valentin Goussard, Francois Duprat, Jean-Luc Ploix, G erard Dreyfus, Veronique Nardello-Rataj, and Jean-Marie Aubry. A new machine-learning tool for fast estimation of liquid viscosity. application to cosmetic oils. Journal of Chemical Information and Modeling, 60(4):2012-2023, 2020.
828	3-Methylcyclopentene	CC1C=CCC1	298.15	0.003354016	0.29	-0.537602002	0.766644599	0.29	22.32045545	1.729107016	16.0445873	16.13776861	7.2618849	30.72338614	Valentin Goussard, Francois Duprat, Jean-Luc Ploix, G erard Dreyfus, Veronique Nardello-Rataj, and Jean-Marie Aubry. A new machine-learning tool for fast estimation of liquid viscosity. application to cosmetic oils. Journal of Chemical Information and Modeling, 60(4):2012-2023, 2020.
829	trans-1,3,5-Trimethylcyclohexane	CC1CC(C)CC(C)C1	303.15	0.003298697	0.624	-0.20481541	0.787824872	0.15	21.4549802	0.5894542	15.72413685	15.73521079	10.08506729	29.4529604	A Dean John et al. Lange's handbook of chemistry. In Universitas Of Tennese Knoxville, Fifthenth Edition, Mc. Graw Hill Inc, New York. Conference, 1999.
830	menthone	CC1CCC(C(C)C)C(=O)C1	298.15	0.003354016	2.31	0.36361198	0.892786937	0.05	21.46873267	5.051108022	17.02607313	17.7596565	13.61701069	29.41450495	WE Wasburn. International critical tables of numerical data, physics, chemistry and technology. 1st electronic edition. Knovel: Norwich, NY, 2003.
831	cis-1,3-Dimethylcyclohexane	CC1CCCC(C)C1	298.15	0.003354016	0.68	-0.167491087	0.78320711	0.17	21.49440594	0.621746299	15.84567155	15.85789396	9.203925822	29.48866337	Valentin Goussard, Francois Duprat, Jean-Luc Ploix, G erard Dreyfus, Veronique Nardello-Rataj, and Jean-Marie Aubry. A new machine-learning tool for fast estimation of liquid viscosity. application to cosmetic oils. Journal of Chemical Information and Modeling, 60(4):2012-2023, 2020.
832	methylcyclopentane	CC1CCCC1	253.1	0.003951008	0.86	-0.065501549	0.784425227	0.1	21.47935644	0.796090101	16.85003905	16.86886593	7.799923907	29.62824752	Diego Alonso Saldana, Laurie Starck, Pascal Mougin, Bernard Rousseau, Nicolas Ferrando, and Benoit Creton. Prediction of density and viscosity of biofuel compounds using machine learning methods. Energy & fuels, 26(4):2416-2426, 2012.
833	methylcyclopentane	CC1CCCC1	263.1	0.003800836	0.74	-0.13076828	0.780744595	0.09	21.5120099	0.79687792	16.71099812	16.73001453	7.734002645	29.59209901	Diego Alonso Saldana, Laurie Starck, Pascal Mougin, Bernard Rousseau, Nicolas Ferrando, and Benoit Creton. Prediction of density and viscosity of biofuel compounds using machine learning methods. Energy & fuels, 26(4):2416-2426, 2012.
834	methylcyclopentane	CC1CCCC1	273.1	0.003661662	0.65	-0.187086643	0.771388025	0.13	21.60028713	0.773605913	16.44511597	16.46333692	7.610524233	29.73674257	Diego Alonso Saldana, Laurie Starck, Pascal Mougin, Bernard Rousseau, Nicolas Ferrando, and Benoit Creton. Prediction of density and viscosity of biofuel compounds using machine learning methods. Energy & fuels, 26(4):2416-2426, 2012.
835	methylcyclopentane	CC1CCCC1	283.1	0.003532321	0.57	-0.244125144	0.757433285	0.13	21.73625743	0.751131612	16.0589687	16.07656784	7.42638118	29.95846535	Diego Alonso Saldana, Laurie Starck, Pascal Mougin, Bernard Rousseau, Nicolas Ferrando, and Benoit Creton. Prediction of density and viscosity of biofuel compounds using machine learning methods. Energy & fuels, 26(4):2416-2426, 2012.
836	methylcyclopentane	CC1CCCC1	288.1	0.003471017	0.53	-0.27572413	0.753868292	0.19	21.76671287	0.744707199	15.95377869	15.97119161	7.378667473	29.95976238	Diego Alonso Saldana, Laurie Starck, Pascal Mougin, Bernard Rousseau, Nicolas Ferrando, and Benoit Creton. Prediction of density and viscosity of biofuel compounds using machine learning methods. Energy & fuels, 26(4):2416-2426, 2012.
837	methylcyclopentane	CC1CCCC1	288.15	0.003470415	0.545	-0.263603498	0.748704591	0.24	21.8120099	0.735756334	15.82528765	15.84241707	7.315640712	30.02843564	WE Wasburn. International critical tables of numerical data, physics, chemistry and technology. 1st electronic edition. Knovel: Norwich, NY, 2003.
838	methylcyclopentane	CC1CCCC1	293.1	0.003411805	0.51	-0.292429824	0.749747912	0.2	21.80158416	0.73448656	15.84160175	15.85865195	7.329911681	29.99255446	Diego Alonso Saldana, Laurie Starck, Pascal Mougin, Bernard Rousseau, Nicolas Ferrando, and Benoit Creton. Prediction of density and viscosity of biofuel compounds using machine learning methods. Energy & fuels, 26(4):2416-2426, 2012.
839	methylcyclopentane	CC1CCCC1	293.15	0.003411223	0.521	-0.283162277	0.735092586	0.42	21.94872277	0.713487128	15.48600233	15.50246256	7.158864416	30.20412871	WE Wasburn. International critical tables of numerical data, physics, chemistry and technology. 1st electronic edition. Knovel: Norwich, NY, 2003.
840	methylcyclopentane	CC1CCCC1	298.1	0.003354579	0.48	-0.318758763	0.738283581	0.28	21.91892079	0.717501105	15.55060986	15.56719551	7.195066316	30.20079208	Diego Alonso Saldana, Laurie Starck, Pascal Mougin, Bernard Rousseau, Nicolas Ferrando, and Benoit Creton. Prediction of density and viscosity of biofuel compounds using machine learning methods. Energy & fuels, 26(4):2416-2426, 2012.
841	methylcyclopentane	CC1CCCC1	303.1	0.003299241	0.45	-0.346787486	0.739652361	0.31	21.89808911	0.715439271	15.56099705	15.57747281	7.201496127	30.13542574	Diego Alonso Saldana, Laurie Starck, Pascal Mougin, Bernard Rousseau, Nicolas Ferrando, and Benoit Creton. Prediction of density and viscosity of biofuel compounds using machine learning methods. Energy & fuels, 26(4):2416-2426, 2012.
842	methylcyclopentane	CC1CCCC1	303.15	0.003298697	0.456	-0.341035157	0.729951354	0.33	21.99815842	0.706882764	15.3297567	15.34609147	7.092117818	30.23577228	WE Wasburn. International critical tables of numerical data, physics, chemistry and technology. 1st electronic edition. Knovel: Norwich, NY, 2003.
843	methylcyclopentane	CC1CCCC1	313.1	0.003193868	0.4	-0.397940009	0.717051644	0.51	22.13767327	0.684246458	14.97700212	14.99267836	6.927871966	30.49942574	Diego Alonso Saldana, Laurie Starck, Pascal Mougin, Bernard Rousseau, Nicolas Ferrando, and Benoit Creton. Prediction of density and viscosity of biofuel compounds using machine learning methods. Energy & fuels, 26(4):2416-2426, 2012.
844	methylcyclopentane	CC1CCCC1	323.1	0.003095017	0.36	-0.443697499	0.701195274	0.75	22.28946535	0.667996344	14.57996688	14.59530448	6.753053422	30.68187129	Diego Alonso Saldana, Laurie Starck, Pascal Mougin, Bernard Rousseau, Nicolas Ferrando, and Benoit Creton. Prediction of density and viscosity of biofuel compounds using machine learning methods. Energy & fuels, 26(4):2416-2426, 2012.
845	methylcyclopentane	CC1CCCC1	333.1	0.003002101	0.33	-0.48148606	0.70146813	0.75	22.29586139	0.656302947	14.54681194	14.56165535	6.742411213	30.75616832	Diego Alonso Saldana, Laurie Starck, Pascal Mougin, Bernard Rousseau, Nicolas Ferrando, and Benoit Creton. Prediction of density and viscosity of biofuel compounds using machine learning methods. Energy & fuels, 26(4):2416-2426, 2012.
846	methylcyclopentane	CC1CCCC1	343.1	0.002914602	0.3	-0.522878745	0.686677536	0.85	22.45186139	0.641789685	14.16652991	14.18110053	6.572846382	30.91828713	Diego Alonso Saldana, Laurie Starck, Pascal Mougin, Bernard Rousseau, Nicolas Ferrando, and Benoit Creton. Prediction of density and viscosity of biofuel compounds using machine learning methods. Energy & fuels, 26(4):2416-2426, 2012.
847	methylcyclopentane	CC1CCCC1	353.1	0.002832059	0.27	-0.568636236	0.672788504	0.98	22.59570297	0.618881638	13.81733731	13.83124606	6.421322974	31.18269307	Diego Alonso Saldana, Laurie Starck, Pascal Mougin, Bernard Rousseau, Nicolas Ferrando, and Benoit Creton. Prediction of density and viscosity of biofuel compounds using machine learning methods. Energy & fuels, 26(4):2416-2426, 2012.
848	methylcyclohexane	CC1CCCCC1	273.1	0.003661662	0.99	-0.004364805	0.788709951	0.11	21.43417822	0.69201426	16.42970156	16.44429562	8.588752449	29.41987129	Diego Alonso Saldana, Laurie Starck, Pascal Mougin, Bernard Rousseau, Nicolas Ferrando, and Benoit Creton. Prediction of density and viscosity of biofuel compounds using machine learning methods. Energy & fuels, 26(4):2416-2426, 2012.
849	methylcyclohexane	CC1CCCCC1	288.15	0.003470415	0.78	-0.107905397	0.777870987	0.14	21.53243564	0.673821572	16.10745461	16.12156927	8.413704976	29.67176238	WE Wasburn. International critical tables of numerical data, physics, chemistry and technology. 1st electronic edition. Knovel: Norwich, NY, 2003.
850	methylcyclohexane	CC1CCCCC1	293.1	0.003411805	0.73	-0.13667714	0.769974727	0.18	21.59990099	0.653437187	15.89615049	15.90959874	8.297022299	29.73613861	Diego Alonso Saldana, Laurie Starck, Pascal Mougin, Bernard Rousseau, Nicolas Ferrando, and Benoit Creton. Prediction of density and viscosity of biofuel compounds using machine learning methods. Energy & fuels, 26(4):2416-2426, 2012.
851	methylcyclohexane	CC1CCCCC1	298.1	0.003354579	0.68	-0.167491087	0.762470723	0.19	21.6749505	0.640735006	15.6943888	15.70749128	8.186200448	29.81692079	Diego Alonso Saldana, Laurie Starck, Pascal Mougin, Bernard Rousseau, Nicolas Ferrando, and Benoit Creton. Prediction of density and viscosity of biofuel compounds using machine learning methods. Energy & fuels, 26(4):2416-2426, 2012.
852	methylcyclohexane	CC1CCCCC1	303.15	0.003298697	0.627	-0.202732459	0.756642002	0.26	21.73326733	0.639827621	15.5403578	15.5535536	8.105482458	29.84625743	WE Wasburn. International critical tables of numerical data, physics, chemistry and technology. 1st electronic edition. Knovel: Norwich, NY, 2003.
853	methylcyclohexane	CC1CCCCC1	313.1	0.003193868	0.56	-0.251811973	0.751191909	0.36	21.78517822	0.632809436	15.37777919	15.39082047	8.022384455	29.95968317	Diego Alonso Saldana, Laurie Starck, Pascal Mougin, Bernard Rousseau, Nicolas Ferrando, and Benoit Creton. Prediction of density and viscosity of biofuel compounds using machine learning methods. Energy & fuels, 26(4):2416-2426, 2012.
854	methylcyclohexanone	CC1CCCCC1=O	293.15	0.003411223	1.76	0.245512668	0.92253958	0.04	21.60931683	7.081356312	18.11485358	19.44985861	11.57613921	29.72667327	WE Wasburn. International critical tables of numerical data, physics, chemistry and technology. 1st electronic edition. Knovel: Norwich, NY, 2003.
855	p-methylcyclohexanone	CC1CCCCC1=O	363.15	0.002753683	0.69	-0.161150909	0.858255447	0.25	22.14148515	6.350655571	16.44029878	17.6243974	10.42462935	30.52907921	WE Wasburn. International critical tables of numerical data, physics, chemistry and technology. 1st electronic edition. Knovel: Norwich, NY, 2003.
856	trans-1,2-Dimethylcyclohexane	CC1CCCCC1C	298.15	0.003354016	0.77	-0.113509275	0.77728319	0.28	21.5550297	0.63041274	15.64636698	15.6590937	9.05337202	29.61110891	Valentin Goussard, Francois Duprat, Jean-Luc Ploix, G erard Dreyfus, Veronique Nardello-Rataj, and Jean-Marie Aubry. A new machine-learning tool for fast estimation of liquid viscosity. application to cosmetic oils. Journal of Chemical Information and Modeling, 60(4):2012-2023, 2020.
857	o-hexahydrocresol	CC1CCCCC1O	312.25	0.003202562	6.97	0.843232778	0.904799263	0.09	21.20334653	13.33204478	16.57991854	21.27575768	14.27419057	28.88190099	WE Wasburn. International critical tables of numerical data, physics, chemistry and technology. 1st electronic edition. Knovel: Norwich, NY, 2003.
858	o-hexahydrocresol	CC1CCCCC1O	339.05	0.002949417	2.56	0.408239965	0.884101976	0.16	21.36882178	12.25274846	16.16172175	20.28195413	13.37231961	29.40145545	WE Wasburn. International critical tables of numerical data, physics, chemistry and technology. 1st electronic edition. Knovel: Norwich, NY, 2003.
859	o-hexahydrocresol	CC1CCCCC1O	363.15	0.002753683	1.26	0.100370545	0.86137678	0.24	21.55924752	11.21988343	15.68771532	19.28788778	12.50894989	29.69856436	WE Wasburn. International critical tables of numerical data, physics, chemistry and technology. 1st electronic edition. Knovel: Norwich, NY, 2003.
860	2-Methyltetrahydrofuran	CC1CCCO1	273.15	0.003660992	0.601	-0.221125528	0.874381691	0.08	21.70609901	5.039295311	17.37004133	18.08642498	8.244519616	29.91887129	A Dean John et al. Lange's handbook of chemistry. In Universitas Of Tennese Knoxville, Fifthenth Edition, Mc. Graw Hill Inc, New York. Conference, 1999.
861	2-Methyltetrahydrofuran	CC1CCCO1	283.15	0.003531697	0.536	-0.27083521	0.860518402	0.12	21.81854455	4.889875028	17.01776331	17.70656088	8.063192651	30.08366337	A Dean John et al. Lange's handbook of chemistry. In Universitas Of Tennese Knoxville, Fifthenth Edition, Mc. Graw Hill Inc, New York. Conference, 1999.
862	2-methyl tetrahydrofuran	CC1CCCO1	298.15	0.003354016	0.473151259	-0.325	0.838859233	0.22	22.01160396	4.680206146	16.47671198	17.12874081	7.792698166	30.29655446	Gregory W Kau man and Peter C Jurs. Prediction of surface tension, viscosity, and thermal conductivity for common organic solvents using quantitative structure- property relationships. Journal of chemical information and computer sciences, 41(2):408-418, 2001.
863	Propyleneimine	CC1CN1	298.15	0.003354016	0.491	-0.308918508	0.6839888	0.98	23.2770297	4.934631997	13.76940131	14.6272062	4.861084278	32.19825743	Sunghwan Kim, Paul A Thiessen, Tiejun Cheng, Jian Zhang, Asta Gindulyte, and Evan E Bolton. Pug-view: programmatic access to chemical annotations integrated in pubchem. Journal of cheminformatics, 11(1):1-11, 2019.
864	1,2-Propylene oxide	CC1CO1	293.15	0.003411223	0.327	-0.485452247	0.763434439	0.56	23.28485149	7.492877461	15.08463561	16.84321821	5.740942558	32.2490099	A Dean John et al. Lange's handbook of chemistry. In Universitas Of Tennese Knoxville, Fifthenth Edition, Mc. Graw Hill Inc, New York. Conference, 1999.
865	Propylene carbonate	CC1COC(=O)O1	298.15	0.003354016	2.5	0.397940009	1.201865889	0.01	22.14590099	14.68244744	21.65987503	26.16728082	14.49359599	30.64075248	Valentin Goussard, Francois Duprat, Jean-Luc Ploix, G erard Dreyfus, Veronique Nardello-Rataj, and Jean-Marie Aubry. A new machine-learning tool for fast estimation of liquid viscosity. application to cosmetic oils. Journal of Chemical Information and Modeling, 60(4):2012-2023, 2020.
866	paraldehyde	CC1OC(C)OC(C)O1	288.15	0.003470415	1.31	0.117271296	1.078584707	0.02	21.31889109	9.131346195	19.05656276	21.13149583	13.64974804	29.3370297	WE Wasburn. International critical tables of numerical data, physics, chemistry and technology. 1st electronic edition. Knovel: Norwich, NY, 2003.
867	paraldehyde	CC1OC(C)OC(C)O1	293.15	0.003411223	1.17	0.068185862	1.076447084	0.02	21.34077228	9.041338143	19.00165419	21.04318545	13.57636361	29.38016832	WE Wasburn. International critical tables of numerical data, physics, chemistry and technology. 1st electronic edition. Knovel: Norwich, NY, 2003.
868	2-methyl-2-butene	CC=C(C)C	273.35	0.003658314	0.2529	-0.597051171	0.675716151	0.3	22.5769703	1.705895851	15.25739482	15.35271186	6.390392541	31.2110396	WE Wasburn. International critical tables of numerical data, physics, chemistry and technology. 1st electronic edition. Knovel: Norwich, NY, 2003.
869	2-methyl-2-butene	CC=C(C)C	278.61	0.003589247	0.2406	-0.618704377	0.67124367	0.34	22.61823762	1.683599642	15.12367829	15.21734876	6.336468791	31.25340594	WE Wasburn. International critical tables of numerical data, physics, chemistry and technology. 1st electronic edition. Knovel: Norwich, NY, 2003.
870	2-methyl-2-butene	CC=C(C)C	283.36	0.00352908	0.2306	-0.637140697	0.664869653	0.58	22.69509901	1.660336528	14.94860708	15.040799	6.266661362	31.34733663	WE Wasburn. International critical tables of numerical data, physics, chemistry and technology. 1st electronic edition. Knovel: Norwich, NY, 2003.
871	2-methyl-2-butene	CC=C(C)C	288.97	0.003460567	0.2192	-0.65915945	0.654132672	0.64	22.82368317	1.604064973	14.66299842	14.75076866	6.15001759	31.54893069	WE Wasburn. International critical tables of numerical data, physics, chemistry and technology. 1st electronic edition. Knovel: Norwich, NY, 2003.
872	2-Methyl-2-butene	CC=C(C)C	293.15	0.003411223	0.21	-0.677780705	0.654867365	0.52	22.80662376	1.615630358	14.66454454	14.75349985	6.154127742	31.49509901	Dabir S Viswanath, Tushar K Ghosh, Dasika HL Prasad, Nidamarty VK Dutt, Kalipatnapu Y Rani, Dabir S Viswanath, Tushar K Ghosh, Dasika HL Prasad, Nidamarty VK Dutt, and Kalipatnapu Y Rani. Correlations and estimation of pure liquid viscosity.Viscosity of Liquids: Theory, Estimation, Experiment, and Data, pages 135-405, 2007.
873	2-methyl-2-butene	CC=C(C)C	293.18	0.003410874	0.2114	-0.674895017	0.652440963	0.64	22.83444554	1.597721178	14.60760892	14.69502912	6.130675049	31.60642574	WE Wasburn. International critical tables of numerical data, physics, chemistry and technology. 1st electronic edition. Knovel: Norwich, NY, 2003.
874	2-methyl-2-butene	CC=C(C)C	298.9	0.003345601	0.2015	-0.69572495	0.659124871	0.55	22.76415842	1.605861035	14.74514845	14.83257511	6.189063162	31.44175248	WE Wasburn. International critical tables of numerical data, physics, chemistry and technology. 1st electronic edition. Knovel: Norwich, NY, 2003.
875	2-methyl-2-butene	CC=C(C)C	303.84	0.003291206	0.1931	-0.714217726	0.638061747	0.69	23.01086139	1.541741179	14.21106484	14.29467609	5.971983373	31.79521782	WE Wasburn. International critical tables of numerical data, physics, chemistry and technology. 1st electronic edition. Knovel: Norwich, NY, 2003.
876	2-methyl-2-butene	CC=C(C)C	305.74	0.003270753	0.1903	-0.720561212	0.634230905	0.89	23.06523762	1.519288642	14.11174766	14.19357805	5.932059944	31.81261386	WE Wasburn. International critical tables of numerical data, physics, chemistry and technology. 1st electronic edition. Knovel: Norwich, NY, 2003.
877	3-Nitro-2-pentene	CC=C(CC)[N+](=O)[O-]	303.15	0.003298697	0.93	-0.031517051	0.988181942	0.08	22.5029604	9.67567289	18.21108822	20.62195252	12.44442743	31.02974257	Dabir S Viswanath, Tushar K Ghosh, Dasika HL Prasad, Nidamarty VK Dutt, Kalipatnapu Y Rani, Dabir S Viswanath, Tushar K Ghosh, Dasika HL Prasad, Nidamarty VK Dutt, and Kalipatnapu Y Rani. Correlations and estimation of pure liquid viscosity.Viscosity of Liquids: Theory, Estimation, Experiment, and Data, pages 135-405, 2007.
878	Isoeugenol	CC=Cc1ccc(O)c(OC)c1	293.15	0.003411223	7.476	0.873669293	1.070132451	0.02	21.9979505	9.658376741	19.26570096	21.55141492	17.61618941	27.60063366	Sunghwan Kim, Paul A Thiessen, Tiejun Cheng, Jian Zhang, Asta Gindulyte, and Evan E Bolton. Pug-view: programmatic access to chemical annotations integrated in pubchem. Journal of cheminformatics, 11(1):1-11, 2019.
879	Acetaldehyde	CC=O	273.15	0.003660992	0.2797	-0.553307534	0.80334655	0.13	23.52578218	14.03662991	16.57108576	21.71707545	6.724166139	32.66131683	A Dean John et al. Lange's handbook of chemistry. In Universitas Of Tennese Knoxville, Fifthenth Edition, Mc. Graw Hill Inc, New York. Conference, 1999.
880	Acetaldehyde	CC=O	282.65	0.003537944	0.253	-0.596879479	0.785505626	0.25	23.70230693	13.72242307	16.16608541	21.20494893	6.588811361	32.88513861	Sunghwan Kim, Paul A Thiessen, Tiejun Cheng, Jian Zhang, Asta Gindulyte, and Evan E Bolton. Pug-view: programmatic access to chemical annotations integrated in pubchem. Journal of cheminformatics, 11(1):1-11, 2019.
881	Acetaldehyde	CC=O	283.15	0.003531697	0.2557	-0.592269272	0.79619574	0.22	23.59045545	13.88228429	16.36042109	21.45655886	6.650813952	32.76061386	A Dean John et al. Lange's handbook of chemistry. In Universitas Of Tennese Knoxville, Fifthenth Edition, Mc. Graw Hill Inc, New York. Conference, 1999.
882	ethyl bromide	CCBr	273.49	0.003656441	0.4759	-0.322484295	1.565681003	0.08	24.355	8.226429857	17.77719604	19.58842416	6.926266632	33.78709901	WE Wasburn. International critical tables of numerical data, physics, chemistry and technology. 1st electronic edition. Knovel: Norwich, NY, 2003.
883	ethyl bromide	CCBr	278.33	0.003592857	0.4525	-0.344381417	1.552973158	0.1	24.41254455	8.145777716	17.60489917	19.39817771	6.863719589	33.88318812	WE Wasburn. International critical tables of numerical data, physics, chemistry and technology. 1st electronic edition. Knovel: Norwich, NY, 2003.
884	ethyl bromide	CCBr	282.82	0.003535818	0.4327	-0.363813105	1.540213862	0.11	24.48949505	8.069960516	17.43222694	19.20960992	6.801817487	34.01456436	WE Wasburn. International critical tables of numerical data, physics, chemistry and technology. 1st electronic edition. Knovel: Norwich, NY, 2003.
885	ethyl bromide	CCBr	288.61	0.003464883	0.4087	-0.388595362	1.526609089	0.15	24.55978218	7.976616165	17.25089708	19.0058406	6.736081957	34.10948515	WE Wasburn. International critical tables of numerical data, physics, chemistry and technology. 1st electronic edition. Knovel: Norwich, NY, 2003.
886	ethyl bromide	CCBr	292.35	0.003420558	0.3973	-0.400881435	1.516687897	0.12	24.6120198	7.909797043	17.11137169	18.85116481	6.683276288	34.12890099	WE Wasburn. International critical tables of numerical data, physics, chemistry and technology. 1st electronic edition. Knovel: Norwich, NY, 2003.
887	ethyl bromide	CCBr	293.05	0.003412387	0.3968	-0.401428337	1.514674006	0.21	24.62967327	7.903845072	17.08232825	18.8223194	6.674096346	34.18779208	WE Wasburn. International critical tables of numerical data, physics, chemistry and technology. 1st electronic edition. Knovel: Norwich, NY, 2003.
888	Ethyl bromide	CCBr	293.15	0.003411223	0.4	-0.397940009	1.518572575	0.15	24.60658416	7.907593025	17.13019538	18.86733426	6.687753948	34.12061386	Dabir S Viswanath, Tushar K Ghosh, Dasika HL Prasad, Nidamarty VK Dutt, Kalipatnapu Y Rani, Dabir S Viswanath, Tushar K Ghosh, Dasika HL Prasad, Nidamarty VK Dutt, and Kalipatnapu Y Rani. Correlations and estimation of pure liquid viscosity.Viscosity of Liquids: Theory, Estimation, Experiment, and Data, pages 135-405, 2007.
889	ethyl bromide	CCBr	293.69	0.003404951	0.3903	-0.408601449	1.517469485	0.15	24.61139604	7.926929899	17.11850405	18.86484288	6.69164978	34.15008911	WE Wasburn. International critical tables of numerical data, physics, chemistry and technology. 1st electronic edition. Knovel: Norwich, NY, 2003.
890	ethyl bromide	CCBr	298.43	0.00335087	0.3734	-0.427825686	1.51860506	0.14	24.60092079	7.895312411	17.1163344	18.84961613	6.686652238	34.10538614	WE Wasburn. International critical tables of numerical data, physics, chemistry and technology. 1st electronic edition. Knovel: Norwich, NY, 2003.
891	ethyl bromide	CCBr	303.18	0.003298371	0.3581	-0.445995679	1.505818704	0.24	24.67327723	7.814713205	16.946382	18.66151016	6.62579862	34.21684158	WE Wasburn. International critical tables of numerical data, physics, chemistry and technology. 1st electronic edition. Knovel: Norwich, NY, 2003.
892	ethyl bromide	CCBr	309.3	0.003233107	0.3394	-0.469288162	1.485150388	0.29	24.78955446	7.697762943	16.66969869	18.36131529	6.526874749	34.37282178	WE Wasburn. International critical tables of numerical data, physics, chemistry and technology. 1st electronic edition. Knovel: Norwich, NY, 2003.
893	ethyl bromide	CCBr	319.15	0.003133323	0.3037	-0.517555208	1.462634557	0.27	24.91973267	7.552473377	16.37134126	18.02950613	6.422461801	34.59589109	WE Wasburn. International critical tables of numerical data, physics, chemistry and technology. 1st electronic edition. Knovel: Norwich, NY, 2003.
894	ethyl bromide	CCBr	350.15	0.002855919	0.2336	-0.631527162	1.380685351	0.64	25.39034653	7.072481109	15.29348068	16.84975354	6.051413547	35.22437624	WE Wasburn. International critical tables of numerical data, physics, chemistry and technology. 1st electronic edition. Knovel: Norwich, NY, 2003.
895	propane	CCC	240.0	0.004166667	0.18	-0.744727495	0.563990145	0.5	22.76966337	0.529081096	13.99422693	14.00425325	4.141841829	31.55455446	Diego Alonso Saldana, Laurie Starck, Pascal Mougin, Bernard Rousseau, Nicolas Ferrando, and Benoit Creton. Prediction of density and viscosity of biofuel compounds using machine learning methods. Energy & fuels, 26(4):2416-2426, 2012.
896	propane	CCC	260.0	0.003846154	0.14	-0.853871964	0.531485448	1.12	23.22630693	0.478959837	13.04025808	13.04908929	3.893309644	32.1369901	Diego Alonso Saldana, Laurie Starck, Pascal Mougin, Bernard Rousseau, Nicolas Ferrando, and Benoit Creton. Prediction of density and viscosity of biofuel compounds using machine learning methods. Energy & fuels, 26(4):2416-2426, 2012.
897	propane	CCC	270.0	0.003703704	0.13	-0.886056648	0.520312612	1.57	23.39517822	0.4636355	12.71302613	12.72150985	3.814704613	32.31736634	Diego Alonso Saldana, Laurie Starck, Pascal Mougin, Bernard Rousseau, Nicolas Ferrando, and Benoit Creton. Prediction of density and viscosity of biofuel compounds using machine learning methods. Energy & fuels, 26(4):2416-2426, 2012.
898	propane	CCC	280.0	0.003571429	0.12	-0.920818754	0.497745968	2.43	23.74523762	0.438202601	12.08387575	12.09185888	3.652379537	32.87212871	Diego Alonso Saldana, Laurie Starck, Pascal Mougin, Bernard Rousseau, Nicolas Ferrando, and Benoit Creton. Prediction of density and viscosity of biofuel compounds using machine learning methods. Energy & fuels, 26(4):2416-2426, 2012.
899	propane	CCC	290.0	0.003448276	0.11	-0.958607315	0.477991148	3.39	24.06	0.416301119	11.54906008	11.55659817	3.521106719	33.24561386	Diego Alonso Saldana, Laurie Starck, Pascal Mougin, Bernard Rousseau, Nicolas Ferrando, and Benoit Creton. Prediction of density and viscosity of biofuel compounds using machine learning methods. Energy & fuels, 26(4):2416-2426, 2012.
900	propionitrile	CCC#N	273.15	0.003660992	0.541	-0.266802735	0.758616205	0.29	23.74544554	13.96773647	14.85581722	20.39107119	7.758119117	32.93793069	WE Wasburn. International critical tables of numerical data, physics, chemistry and technology. 1st electronic edition. Knovel: Norwich, NY, 2003.
901	Propionitrile	CCC#N	288.15	0.003470415	0.454	-0.342944147	0.737163006	0.37	23.98228713	13.59110087	14.35273341	19.76668027	7.550125099	33.28947525	Sunghwan Kim, Paul A Thiessen, Tiejun Cheng, Jian Zhang, Asta Gindulyte, and Evan E Bolton. Pug-view: programmatic access to chemical annotations integrated in pubchem. Journal of cheminformatics, 11(1):1-11, 2019.
902	diethyl ketone	CCC(=O)CC	273.61	0.003654837	0.5914	-0.22811868	0.834607202	0.11	22.04494059	8.732538344	17.29612966	19.37567786	9.803793749	30.50440594	WE Wasburn. International critical tables of numerical data, physics, chemistry and technology. 1st electronic edition. Knovel: Norwich, NY, 2003.
903	diethyl ketone	CCC(=O)CC	282.25	0.003542958	0.5302	-0.275560277	0.820830282	0.13	22.16048515	8.566366731	16.94723531	18.98937623	9.604684101	30.64228713	WE Wasburn. International critical tables of numerical data, physics, chemistry and technology. 1st electronic edition. Knovel: Norwich, NY, 2003.
904	diethyl ketone	CCC(=O)CC	291.85	0.003426418	0.4748	-0.32348929	0.822957972	0.05	22.1480198	8.535423052	16.95957238	18.98643038	9.597593159	30.60938614	WE Wasburn. International critical tables of numerical data, physics, chemistry and technology. 1st electronic edition. Knovel: Norwich, NY, 2003.
905	Diethyl ketone	CCC(=O)CC	292.15	0.003422899	0.47	-0.327902142	0.817007347	0.13	22.20193069	8.47663885	16.82058627	18.83584315	9.520334349	30.7460099	Dabir S Viswanath, Tushar K Ghosh, Dasika HL Prasad, Nidamarty VK Dutt, Kalipatnapu Y Rani, Dabir S Viswanath, Tushar K Ghosh, Dasika HL Prasad, Nidamarty VK Dutt, and Kalipatnapu Y Rani. Correlations and estimation of pure liquid viscosity.Viscosity of Liquids: Theory, Estimation, Experiment, and Data, pages 135-405, 2007.
906	diethyl ketone	CCC(=O)CC	293.15	0.003411223	0.4799	-0.31884925	0.82226966	0.09	22.15776238	8.523654038	16.93474919	18.95896249	9.581622226	30.61554455	WE Wasburn. International critical tables of numerical data, physics, chemistry and technology. 1st electronic edition. Knovel: Norwich, NY, 2003.
907	diethyl ketone	CCC(=O)CC	300.22	0.003330891	0.4328	-0.363712748	0.806754973	0.14	22.29309901	8.347953853	16.55913917	18.5444898	9.372078767	30.7059901	WE Wasburn. International critical tables of numerical data, physics, chemistry and technology. 1st electronic edition. Knovel: Norwich, NY, 2003.
908	diethyl ketone	CCC(=O)CC	309.36	0.00323248	0.3939	-0.404614019	0.797736448	0.19	22.37866337	8.216780394	16.31470744	18.26717173	9.226029827	30.93009901	WE Wasburn. International critical tables of numerical data, physics, chemistry and technology. 1st electronic edition. Knovel: Norwich, NY, 2003.
909	diethyl ketone	CCC(=O)CC	317.85	0.003146138	0.3623	-0.440931666	0.787656746	0.18	22.4779604	8.072615756	16.05199364	17.96767096	9.069435212	31.05616832	WE Wasburn. International critical tables of numerical data, physics, chemistry and technology. 1st electronic edition. Knovel: Norwich, NY, 2003.
910	diethyl ketone	CCC(=O)CC	326.59	0.003061943	0.3339	-0.476383581	0.782719807	0.23	22.5200099	7.982903957	15.91986338	17.8093638	8.991087394	31.09248515	WE Wasburn. International critical tables of numerical data, physics, chemistry and technology. 1st electronic edition. Knovel: Norwich, NY, 2003.
911	diethyl ketone	CCC(=O)CC	335.58	0.002979915	0.3079	-0.511590311	0.772173743	0.39	22.62417822	7.855540296	15.6482548	17.509487	8.840510011	31.23556436	WE Wasburn. International critical tables of numerical data, physics, chemistry and technology. 1st electronic edition. Knovel: Norwich, NY, 2003.
912	diethyl ketone	CCC(=O)CC	345.35	0.002895613	0.2834	-0.547600154	0.764973853	0.36	22.69706931	7.733210537	15.45838131	17.28493009	8.72658468	31.35018812	WE Wasburn. International critical tables of numerical data, physics, chemistry and technology. 1st electronic edition. Knovel: Norwich, NY, 2003.
913	diethyl ketone	CCC(=O)CC	354.62	0.00281992	0.2623	-0.581201709	0.75254915	0.44	22.8079505	7.595719195	15.13879365	16.93758807	8.552562014	31.5469703	WE Wasburn. International critical tables of numerical data, physics, chemistry and technology. 1st electronic edition. Knovel: Norwich, NY, 2003.
914	diethyl ketone	CCC(=O)CC	364.12	0.002746347	0.2426	-0.615109204	0.752430078	0.59	22.82165347	7.549139642	15.10898763	16.89007811	8.528727046	31.52217822	WE Wasburn. International critical tables of numerical data, physics, chemistry and technology. 1st electronic edition. Knovel: Norwich, NY, 2003.
915	diethyl ketone	CCC(=O)CC	371.97	0.002688389	0.2279	-0.642255675	0.732652282	0.65	23.01381188	7.323402324	14.64831168	16.37711093	8.275529486	31.74045545	WE Wasburn. International critical tables of numerical data, physics, chemistry and technology. 1st electronic edition. Knovel: Norwich, NY, 2003.
916	N-Methyl propanamide	CCC(=O)NC	293.15	0.003411223	6.06	0.782472624	0.959375509	0.02	21.58909901	17.88766774	19.79378726	26.67903846	16.03099573	29.93242574	A Dean John et al. Lange's handbook of chemistry. In Universitas Of Tennese Knoxville, Fifthenth Edition, Mc. Graw Hill Inc, New York. Conference, 1999.
917	N-Methyl propanamide	CCC(=O)NC	303.15	0.003298697	4.58	0.660865478	0.952156217	0.02	21.64391089	17.64098758	19.6119952	26.37880555	15.81964148	29.88006931	A Dean John et al. Lange's handbook of chemistry. In Universitas Of Tennese Knoxville, Fifthenth Edition, Mc. Graw Hill Inc, New York. Conference, 1999.
918	N-Methyl propanamide	CCC(=O)NC	313.15	0.003193358	3.56	0.551449998	0.945680797	0.03	21.69725743	17.43095756	19.45183248	26.1193329	15.64378597	30.06054455	A Dean John et al. Lange's handbook of chemistry. In Universitas Of Tennese Knoxville, Fifthenth Edition, Mc. Graw Hill Inc, New York. Conference, 1999.
919	methyl propionate	CCC(=O)OC	273.53	0.003655906	0.5788	-0.237471478	0.935666883	0.06	22.35774257	8.038820176	17.97597953	19.69166968	9.270422754	30.9350396	WE Wasburn. International critical tables of numerical data, physics, chemistry and technology. 1st electronic edition. Knovel: Norwich, NY, 2003.
920	methyl propionate	CCC(=O)OC	282.88	0.003535068	0.5142	-0.288867928	0.941078064	0.07	22.31749505	8.035970393	18.04798434	19.75629951	9.295884542	30.89146535	WE Wasburn. International critical tables of numerical data, physics, chemistry and technology. 1st electronic edition. Knovel: Norwich, NY, 2003.
921	methyl propionate	CCC(=O)OC	289.94	0.003448989	0.4725	-0.325598187	0.932931169	0.07	22.38272277	7.914124365	17.85019758	19.52610311	9.182064102	30.95931683	WE Wasburn. International critical tables of numerical data, physics, chemistry and technology. 1st electronic edition. Knovel: Norwich, NY, 2003.
922	methyl propionate	CCC(=O)OC	293.15	0.003411223	0.461	-0.336299075	0.921321059	0.1	22.47044554	7.8060488	17.59409997	19.24816805	9.050582575	31.13233663	WE Wasburn. International critical tables of numerical data, physics, chemistry and technology. 1st electronic edition. Knovel: Norwich, NY, 2003.
923	methyl propionate	CCC(=O)OC	296.61	0.00337143	0.4368	-0.35971737	0.926698855	0.08	22.4309604	7.838357669	17.6976229	19.35591864	9.102842033	30.96662376	WE Wasburn. International critical tables of numerical data, physics, chemistry and technology. 1st electronic edition. Knovel: Norwich, NY, 2003.
924	methyl propionate	CCC(=O)OC	302.76	0.003302946	0.4098	-0.387428046	0.918355181	0.08	22.49561386	7.741508644	17.49461393	19.1311085	8.994014561	31.1600297	WE Wasburn. International critical tables of numerical data, physics, chemistry and technology. 1st electronic edition. Knovel: Norwich, NY, 2003.
925	Methyl propionate	CCC(=O)OC	303.15	0.003298697	0.41	-0.387216143	0.915964313	0.1	22.5199802	7.697885871	17.44864004	19.07136058	8.96421848	31.17225743	Dabir S Viswanath, Tushar K Ghosh, Dasika HL Prasad, Nidamarty VK Dutt, Kalipatnapu Y Rani, Dabir S Viswanath, Tushar K Ghosh, Dasika HL Prasad, Nidamarty VK Dutt, and Kalipatnapu Y Rani. Correlations and estimation of pure liquid viscosity.Viscosity of Liquids: Theory, Estimation, Experiment, and Data, pages 135-405, 2007.
926	methyl propionate	CCC(=O)OC	311.81	0.003207081	0.3746	-0.426432227	0.902078581	0.16	22.62849505	7.552722813	17.12791761	18.71934905	8.799611877	31.35715842	WE Wasburn. International critical tables of numerical data, physics, chemistry and technology. 1st electronic edition. Knovel: Norwich, NY, 2003.
927	methyl propionate	CCC(=O)OC	318.74	0.003137353	0.3477	-0.458795309	0.888748151	0.18	22.75113861	7.400446383	16.82766916	18.383231	8.640587063	31.48122772	WE Wasburn. International critical tables of numerical data, physics, chemistry and technology. 1st electronic edition. Knovel: Norwich, NY, 2003.
928	methyl propionate	CCC(=O)OC	325.8	0.003069368	0.3254	-0.487582451	0.892604315	0.17	22.71644554	7.389752645	16.87768452	18.4247018	8.656036533	31.39974257	WE Wasburn. International critical tables of numerical data, physics, chemistry and technology. 1st electronic edition. Knovel: Norwich, NY, 2003.
929	methyl propionate	CCC(=O)OC	333.52	0.002998321	0.3028	-0.518844129	0.878691725	0.23	22.82931683	7.247945523	16.56426304	18.08071452	8.497240336	31.64129703	WE Wasburn. International critical tables of numerical data, physics, chemistry and technology. 1st electronic edition. Knovel: Norwich, NY, 2003.
930	methyl propionate	CCC(=O)OC	341.64	0.002927058	0.2812	-0.550984684	0.869372975	0.29	22.91222772	7.137261242	16.34654143	17.83692065	8.385267412	31.62681188	WE Wasburn. International critical tables of numerical data, physics, chemistry and technology. 1st electronic edition. Knovel: Norwich, NY, 2003.
931	propionic anhydride	CCC(=O)OC(=O)CC	273.62	0.003654704	1.592	0.201943063	1.052077109	0.01	22.12953465	9.127960579	20.14650477	22.11801383	15.00728091	30.53665347	WE Wasburn. International critical tables of numerical data, physics, chemistry and technology. 1st electronic edition. Knovel: Norwich, NY, 2003.
932	propionic anhydride	CCC(=O)OC(=O)CC	287.85	0.003474032	1.22	0.086359831	1.033631267	0.02	22.26037624	8.920440912	19.68912095	21.61579567	14.63273288	30.69258416	WE Wasburn. International critical tables of numerical data, physics, chemistry and technology. 1st electronic edition. Knovel: Norwich, NY, 2003.
933	Propanoic anhydride	CCC(=O)OC(=O)CC	298.15	0.003354016	1.061	0.025715384	1.016532966	0.05	22.3799505	8.703041256	19.290429	21.16295264	14.29692821	30.89968317	A Dean John et al. Lange's handbook of chemistry. In Universitas Of Tennese Knoxville, Fifthenth Edition, Mc. Graw Hill Inc, New York. Conference, 1999.
934	propionic anhydride	CCC(=O)OC(=O)CC	303.12	0.003299023	0.96	-0.017728767	1.021682066	0.01	22.34677228	8.730477545	19.37899165	21.25494147	14.35655264	30.89363366	WE Wasburn. International critical tables of numerical data, physics, chemistry and technology. 1st electronic edition. Knovel: Norwich, NY, 2003.
935	Propionic anhydride	CCC(=O)OC(=O)CC	303.15	0.003298697	0.978	-0.009661145	1.022411547	0.02	22.3430198	8.734459056	19.38147553	21.25885013	14.35183457	30.7770396	Sunghwan Kim, Paul A Thiessen, Tiejun Cheng, Jian Zhang, Asta Gindulyte, and Evan E Bolton. Pug-view: programmatic access to chemical annotations integrated in pubchem. Journal of cheminformatics, 11(1):1-11, 2019.
936	propionic anhydride	CCC(=O)OC(=O)CC	318.01	0.003144555	0.78	-0.107905397	1.006996302	0.05	22.45138614	8.520277907	18.99585508	20.81934095	14.02059438	30.98410891	WE Wasburn. International critical tables of numerical data, physics, chemistry and technology. 1st electronic edition. Knovel: Norwich, NY, 2003.
937	Propionic anhydride	CCC(=O)OC(=O)CC	323.15	0.003094538	0.7511	-0.124302238	1.003355994	0.05	22.48227723	8.460138201	18.89580266	20.70342223	13.93017744	30.9909901	Sunghwan Kim, Paul A Thiessen, Tiejun Cheng, Jian Zhang, Asta Gindulyte, and Evan E Bolton. Pug-view: programmatic access to chemical annotations integrated in pubchem. Journal of cheminformatics, 11(1):1-11, 2019.
938	propionic anhydride	CCC(=O)OC(=O)CC	332.67	0.003005982	0.651	-0.186419011	0.994058202	0.06	22.54931683	8.356111157	18.66489237	20.45019854	13.74729099	31.13405941	WE Wasburn. International critical tables of numerical data, physics, chemistry and technology. 1st electronic edition. Knovel: Norwich, NY, 2003.
939	propionic anhydride	CCC(=O)OC(=O)CC	348.02	0.002873398	0.549	-0.260427656	0.980355409	0.13	22.65735644	8.155471008	18.31881723	20.05236309	13.44946995	31.26910891	WE Wasburn. International critical tables of numerical data, physics, chemistry and technology. 1st electronic edition. Knovel: Norwich, NY, 2003.
940	propionic anhydride	CCC(=O)OC(=O)CC	368.02	0.002717244	0.45	-0.346787486	0.958604512	0.15	22.82456436	7.885088973	17.79159088	19.46080311	13.02025403	31.46508911	WE Wasburn. International critical tables of numerical data, physics, chemistry and technology. 1st electronic edition. Knovel: Norwich, NY, 2003.
941	propionic anhydride	CCC(=O)OC(=O)CC	377.67	0.002647814	0.412	-0.385102784	0.944627189	0.19	22.94088119	7.725329374	17.47633804	19.1078929	12.77307596	31.7790099	WE Wasburn. International critical tables of numerical data, physics, chemistry and technology. 1st electronic edition. Knovel: Norwich, NY, 2003.
942	propionic anhydride	CCC(=O)OC(=O)CC	392.72	0.002546343	0.361	-0.442492798	0.938973099	0.26	22.98381188	7.635054602	17.30190938	18.91187453	12.6284958	31.78430693	WE Wasburn. International critical tables of numerical data, physics, chemistry and technology. 1st electronic edition. Knovel: Norwich, NY, 2003.
943	isobutyl propionate	CCC(=O)OCC(C)C	298.15	0.003354016	0.67	-0.173925197	0.878007136	0.09	22.04413861	4.982362341	16.90331874	17.62246654	11.59803576	30.31591089	WE Wasburn. International critical tables of numerical data, physics, chemistry and technology. 1st electronic edition. Knovel: Norwich, NY, 2003.
944	1,2,3-tris-(propionyloxy)-propane	CCC(=O)OCC(COC(=O)CC)OC(=O)CC	298.15	0.003354016	7.8	0.892094603	1.093648165	0.01	21.84118812	8.233834077	18.91485108	20.62944999	24.80045133	27.80390099	Valentin Goussard, Francois Duprat, Jean-Luc Ploix, G erard Dreyfus, Veronique Nardello-Rataj, and Jean-Marie Aubry. A new machine-learning tool for fast estimation of liquid viscosity. application to cosmetic oils. Journal of Chemical Information and Modeling, 60(4):2012-2023, 2020.
945	2,2-dimethylbutane	CCC(C)(C)C	273.15	0.003660992	0.477	-0.321481621	0.694366887	0.24	21.76105941	0.503997996	14.93452059	14.94304669	7.166385474	29.9929703	WE Wasburn. International critical tables of numerical data, physics, chemistry and technology. 1st electronic edition. Knovel: Norwich, NY, 2003.
946	2,2-dimethylbutane	CCC(C)(C)C	288.15	0.003470415	0.397	-0.401209493	0.676206627	0.41	21.95529703	0.471798601	14.43190071	14.43963673	6.923517835	30.14511881	WE Wasburn. International critical tables of numerical data, physics, chemistry and technology. 1st electronic edition. Knovel: Norwich, NY, 2003.
947	2,2-dimethylbutane	CCC(C)(C)C	293.15	0.003411223	0.375	-0.425968732	0.664642891	0.47	22.08345545	0.460332502	14.12361802	14.13114735	6.770831132	30.40269307	WE Wasburn. International critical tables of numerical data, physics, chemistry and technology. 1st electronic edition. Knovel: Norwich, NY, 2003.
948	2,3,3-trimethylpentane	CCC(C)(C)C(C)C	273.1	0.003661662	0.58	-0.236572006	0.746244432	0.2	21.39049505	0.447602697	15.32029566	15.32686317	9.137188704	29.37985149	Diego Alonso Saldana, Laurie Starck, Pascal Mougin, Bernard Rousseau, Nicolas Ferrando, and Benoit Creton. Prediction of density and viscosity of biofuel compounds using machine learning methods. Energy & fuels, 26(4):2416-2426, 2012.
949	2,3,3-trimethylpentane	CCC(C)(C)C(C)C	293.1	0.003411805	0.45	-0.346787486	0.729208542	0.22	21.55315842	0.4338325	14.84353036	14.84989672	8.838851697	29.53061386	Diego Alonso Saldana, Laurie Starck, Pascal Mougin, Bernard Rousseau, Nicolas Ferrando, and Benoit Creton. Prediction of density and viscosity of biofuel compounds using machine learning methods. Energy & fuels, 26(4):2416-2426, 2012.
950	2,3,3-trimethylpentane	CCC(C)(C)C(C)C	313.1	0.003193868	0.36	-0.443697499	0.716111885	0.36	21.68288119	0.41691732	14.46078228	14.46682765	8.601418148	29.81268317	Diego Alonso Saldana, Laurie Starck, Pascal Mougin, Bernard Rousseau, Nicolas Ferrando, and Benoit Creton. Prediction of density and viscosity of biofuel compounds using machine learning methods. Energy & fuels, 26(4):2416-2426, 2012.
951	3,3-dimethylpentane	CCC(C)(C)CC	293.1	0.003411805	0.8	-0.096910013	0.696653588	0.39	21.82161386	0.460682383	14.50155954	14.50891057	7.819287915	30.05492079	Diego Alonso Saldana, Laurie Starck, Pascal Mougin, Bernard Rousseau, Nicolas Ferrando, and Benoit Creton. Prediction of density and viscosity of biofuel compounds using machine learning methods. Energy & fuels, 26(4):2416-2426, 2012.
952	tert-amyl alcohol	CCC(C)(C)O	273.64	0.003654436	13.7969	1.139781517	0.853514735	0.06	21.20832673	14.9414966	16.48731863	22.25077268	12.76491433	28.56645545	WE Wasburn. International critical tables of numerical data, physics, chemistry and technology. 1st electronic edition. Knovel: Norwich, NY, 2003.
953	tert-amyl alcohol	CCC(C)(C)O	282.46	0.003540324	8.2034	0.913993888	0.837867819	0.1	21.33878218	14.486495	16.15067327	21.69608923	12.39771683	29.31533663	WE Wasburn. International critical tables of numerical data, physics, chemistry and technology. 1st electronic edition. Knovel: Norwich, NY, 2003.
954	2-Methyl-2-butanol	CCC(C)(C)O	288.15	0.003470415	5.48	0.738780559	0.833110883	0.06	21.38412871	14.25209215	16.05069819	21.46561148	12.22507061	29.42434653	A Dean John et al. Lange's handbook of chemistry. In Universitas Of Tennese Knoxville, Fifthenth Edition, Mc. Graw Hill Inc, New York. Conference, 1999.
955	tert-amyl alcohol	CCC(C)(C)O	291.63	0.003429003	4.9978	0.698778873	0.828544805	0.21	21.42457426	14.09789212	15.95454334	21.29121801	12.10658128	29.47178218	WE Wasburn. International critical tables of numerical data, physics, chemistry and technology. 1st electronic edition. Knovel: Norwich, NY, 2003.
956	2-Methyl butanol-2	CCC(C)(C)O	291.65	0.003428767	5.0	0.698970004	0.829381581	0.09	21.41787129	14.07080849	15.97002837	21.28500334	12.08833137	29.52616832	Dabir S Viswanath, Tushar K Ghosh, Dasika HL Prasad, Nidamarty VK Dutt, Kalipatnapu Y Rani, Dabir S Viswanath, Tushar K Ghosh, Dasika HL Prasad, Nidamarty VK Dutt, and Kalipatnapu Y Rani. Correlations and estimation of pure liquid viscosity.Viscosity of Liquids: Theory, Estimation, Experiment, and Data, pages 135-405, 2007.
957	tert-amyl alcohol	CCC(C)(C)O	300.39	0.003329006	3.3643	0.526894716	0.824270923	0.14	21.45759406	13.72237658	15.8676626	20.9788226	11.8462748	29.56008911	WE Wasburn. International critical tables of numerical data, physics, chemistry and technology. 1st electronic edition. Knovel: Norwich, NY, 2003.
958	2-Methyl-2-butanol	CCC(C)(C)O	303.15	0.003298697	2.81	0.44870632	0.811424977	0.19	21.57318812	13.43740392	15.59794124	20.58836961	11.6084865	29.7730495	A Dean John et al. Lange's handbook of chemistry. In Universitas Of Tennese Knoxville, Fifthenth Edition, Mc. Graw Hill Inc, New York. Conference, 1999.
959	tert-amyl alcohol	CCC(C)(C)O	309.57	0.003230287	2.3322	0.367765791	0.807307673	0.28	21.6009901	13.21358836	15.50759859	20.37422735	11.44846773	29.8330198	WE Wasburn. International critical tables of numerical data, physics, chemistry and technology. 1st electronic edition. Knovel: Norwich, NY, 2003.
960	tert-amyl alcohol	CCC(C)(C)O	313.15	0.003193358	1.975	0.2955671	0.815119481	0.18	21.54276238	13.18252876	15.67457664	20.48169096	11.46525036	29.68971287	WE Wasburn. International critical tables of numerical data, physics, chemistry and technology. 1st electronic edition. Knovel: Norwich, NY, 2003.
961	tert-amyl alcohol	CCC(C)(C)O	318.2	0.003142678	1.7135	0.233884109	0.796069014	0.28	21.70761386	12.79301809	15.27139033	19.92232211	11.13661812	29.92585149	WE Wasburn. International critical tables of numerical data, physics, chemistry and technology. 1st electronic edition. Knovel: Norwich, NY, 2003.
962	tert-amyl alcohol	CCC(C)(C)O	323.15	0.003094538	1.401	0.146438135	0.790161644	0.47	21.76105941	12.54583396	15.13109903	19.6564016	10.94436666	29.95422772	WE Wasburn. International critical tables of numerical data, physics, chemistry and technology. 1st electronic edition. Knovel: Norwich, NY, 2003.
963	tert-amyl alcohol	CCC(C)(C)O	326.33	0.003064383	1.3199	0.120541029	0.786031858	0.35	21.79391089	12.41569143	15.05313512	19.5133031	10.85454061	29.98908911	WE Wasburn. International critical tables of numerical data, physics, chemistry and technology. 1st electronic edition. Knovel: Norwich, NY, 2003.
964	tert-amyl alcohol	CCC(C)(C)O	336.1	0.002975305	0.9943	-0.002482561	0.778262251	0.4	21.8700495	11.97993812	14.89011308	19.11186341	10.55612909	30.13246535	WE Wasburn. International critical tables of numerical data, physics, chemistry and technology. 1st electronic edition. Knovel: Norwich, NY, 2003.
965	tert-amyl alcohol	CCC(C)(C)O	343.15	0.002914177	0.798	-0.097997109	0.766933747	0.55	21.97506931	11.57282509	14.6693319	18.68533798	10.27327848	30.24226733	WE Wasburn. International critical tables of numerical data, physics, chemistry and technology. 1st electronic edition. Knovel: Norwich, NY, 2003.
966	tert-amyl alcohol	CCC(C)(C)O	345.06	0.002898047	0.7931	-0.10067205	0.765879861	0.67	21.99412871	11.52124988	14.63019946	18.62297086	10.22645393	30.37407921	WE Wasburn. International critical tables of numerical data, physics, chemistry and technology. 1st electronic edition. Knovel: Norwich, NY, 2003.
967	tert-amyl alcohol	CCC(C)(C)O	354.21	0.002823184	0.64	-0.193820026	0.757802553	0.65	22.068	11.07762358	14.46671868	18.22138733	9.934761726	30.40884158	WE Wasburn. International critical tables of numerical data, physics, chemistry and technology. 1st electronic edition. Knovel: Norwich, NY, 2003.
968	tert-amyl alcohol	CCC(C)(C)O	358.15	0.002792126	0.573	-0.241845378	0.753941217	0.68	22.10460396	10.93519679	14.38996753	18.07429666	9.840788525	30.47793069	WE Wasburn. International critical tables of numerical data, physics, chemistry and technology. 1st electronic edition. Knovel: Norwich, NY, 2003.
969	tert-amyl alcohol	CCC(C)(C)O	363.09	0.002754138	0.5301	-0.275642196	0.745856345	0.61	22.18148515	10.67115882	14.21848151	17.77856028	9.65016272	30.62156436	WE Wasburn. International critical tables of numerical data, physics, chemistry and technology. 1st electronic edition. Knovel: Norwich, NY, 2003.
970	tert-amyl alcohol	CCC(C)(C)O	368.85	0.002711129	0.4718	-0.326242064	0.737435855	0.88	22.27311881	10.42453729	14.03701703	17.4851579	9.467828262	30.63469307	WE Wasburn. International critical tables of numerical data, physics, chemistry and technology. 1st electronic edition. Knovel: Norwich, NY, 2003.
971	tert-amyl alcohol	CCC(C)(C)O	369.85	0.002703799	0.4643	-0.333201316	0.735621383	0.83	22.28553465	10.39696539	13.99100701	17.43180085	9.438035387	30.63122772	WE Wasburn. International critical tables of numerical data, physics, chemistry and technology. 1st electronic edition. Knovel: Norwich, NY, 2003.
972	methyl ethyl ketone	CCC(C)=O	273.47	0.003656708	0.5361	-0.270754193	0.842793888	0.06	22.1979505	10.2197056	17.2764958	20.07294789	8.782670207	30.71972277	WE Wasburn. International critical tables of numerical data, physics, chemistry and technology. 1st electronic edition. Knovel: Norwich, NY, 2003.
973	methyl ethyl ketone	CCC(C)=O	280.19	0.003569007	0.4923	-0.307770164	0.833723548	0.07	22.28124752	10.08978379	17.03685614	19.80052913	8.661134179	30.81145545	WE Wasburn. International critical tables of numerical data, physics, chemistry and technology. 1st electronic edition. Knovel: Norwich, NY, 2003.
974	methyl ethyl ketone	CCC(C)=O	287.25	0.003481288	0.4522	-0.344669442	0.819158244	0.1	22.41752475	9.893410089	16.70278554	19.41303108	8.499575669	31.03514851	WE Wasburn. International critical tables of numerical data, physics, chemistry and technology. 1st electronic edition. Knovel: Norwich, NY, 2003.
975	2-Butanone	CCC(C)=O	293.15	0.003411223	0.428	-0.368556231	0.818448786	0.13	22.4210099	9.870837196	16.65991501	19.36464334	8.478655933	30.95780198	A Dean John et al. Lange's handbook of chemistry. In Universitas Of Tennese Knoxville, Fifthenth Edition, Mc. Graw Hill Inc, New York. Conference, 1999.
976	methyl ethyl ketone	CCC(C)=O	294.46	0.003396047	0.417	-0.379863945	0.817204931	0.18	22.42889109	9.840472681	16.61657335	19.31189463	8.45025135	30.98080198	WE Wasburn. International critical tables of numerical data, physics, chemistry and technology. 1st electronic edition. Knovel: Norwich, NY, 2003.
977	methyl ethyl ketone	CCC(C)=O	301.51	0.00331664	0.3861	-0.413300198	0.800461339	0.22	22.5820198	9.627763067	16.23255248	18.87308776	8.268041477	31.23707921	WE Wasburn. International critical tables of numerical data, physics, chemistry and technology. 1st electronic edition. Knovel: Norwich, NY, 2003.
978	methyl ethyl ketone	CCC(C)=O	308.57	0.003240756	0.3586	-0.445389715	0.799599192	0.21	22.58976238	9.583457402	16.1812546	18.80638542	8.236162138	31.28007921	WE Wasburn. International critical tables of numerical data, physics, chemistry and technology. 1st electronic edition. Knovel: Norwich, NY, 2003.
979	2-Butanone	CCC(C)=O	313.15	0.003193358	0.349	-0.457174573	0.79145823	0.34	22.6620396	9.471635235	15.99144931	18.58609348	8.144322177	31.30318812	A Dean John et al. Lange's handbook of chemistry. In Universitas Of Tennese Knoxville, Fifthenth Edition, Mc. Graw Hill Inc, New York. Conference, 1999.
980	methyl ethyl ketone	CCC(C)=O	315.64	0.003168166	0.3342	-0.475993554	0.791238916	0.23	22.67681188	9.451737966	15.97420409	18.56106108	8.131094508	31.34257426	WE Wasburn. International critical tables of numerical data, physics, chemistry and technology. 1st electronic edition. Knovel: Norwich, NY, 2003.
981	methyl ethyl ketone	CCC(C)=O	321.87	0.003106844	0.3149	-0.501827339	0.79003732	0.27	22.68233663	9.417327344	15.92425069	18.50060539	8.106003639	31.34205941	WE Wasburn. International critical tables of numerical data, physics, chemistry and technology. 1st electronic edition. Knovel: Norwich, NY, 2003.
982	methyl ethyl ketone	CCC(C)=O	329.07	0.003038867	0.2944	-0.531062194	0.776140602	0.31	22.81046535	9.248542472	15.60146043	18.13682922	7.958062752	31.56720792	WE Wasburn. International critical tables of numerical data, physics, chemistry and technology. 1st electronic edition. Knovel: Norwich, NY, 2003.
983	methyl ethyl ketone	CCC(C)=O	336.89	0.002968328	0.275	-0.560667306	0.755101071	0.74	23.03062376	8.995073612	15.1163192	17.5902631	7.731445959	31.80709901	WE Wasburn. International critical tables of numerical data, physics, chemistry and technology. 1st electronic edition. Knovel: Norwich, NY, 2003.
984	methyl ethyl ketone	CCC(C)=O	343.41	0.002911971	0.2595	-0.585862638	0.761042569	0.47	22.96323762	9.010356166	15.22399107	17.69069334	7.76950655	31.82210891	WE Wasburn. International critical tables of numerical data, physics, chemistry and technology. 1st electronic edition. Knovel: Norwich, NY, 2003.
985	methyl ethyl ketone	CCC(C)=O	349.4	0.002862049	0.2465	-0.608183076	0.749758904	0.57	23.07681188	8.869425633	14.95721087	17.3893335	7.64507472	31.89261386	WE Wasburn. International critical tables of numerical data, physics, chemistry and technology. 1st electronic edition. Knovel: Norwich, NY, 2003.
986	Isopentane	CCC(C)C	293.15	0.003411223	0.214	-0.669586227	0.62452826	0.74	22.42278218	0.496947356	13.87395373	13.88288014	5.904310418	30.81606931	Sunghwan Kim, Paul A Thiessen, Tiejun Cheng, Jian Zhang, Asta Gindulyte, and Evan E Bolton. Pug-view: programmatic access to chemical annotations integrated in pubchem. Journal of cheminformatics, 11(1):1-11, 2019.
987	2-methylbutyric acid	CCC(C)C(=O)O	291.15	0.003434656	2.409905429	0.382	0.970075727	0.03	21.7499802	16.86303694	17.70340662	24.4496797	15.62092679	29.80755446	Marina Cocchi, Pier Giuseppe De Benedetti, Renato Seeber, Lorenzo Tassi, and Alessandro Ulrici. Development of quantitative structure- property relationships using calculated descriptors for the prediction of the physicochemical properties of a series of organic solvents. Journal of chemical information and computer sciences, 39(6):1190-1203, 1999.
988	methylethylacetic acid	CCC(C)C(=O)O	293.15	0.003411223	2.055	0.312811826	0.964862867	0.03	21.78823762	16.7971103	17.59847884	24.32818334	15.55623575	29.80090099	WE Wasburn. International critical tables of numerical data, physics, chemistry and technology. 1st electronic edition. Knovel: Norwich, NY, 2003.
989	2,2,3-Trimethylpentane	CCC(C)C(C)(C)C	293.15	0.003411223	0.598	-0.223298816	0.72443576	0.31	21.59809901	0.44695269	14.82169009	14.82845627	8.869340267	29.63215842	A Dean John et al. Lange's handbook of chemistry. In Universitas Of Tennese Knoxville, Fifthenth Edition, Mc. Graw Hill Inc, New York. Conference, 1999.
990	2,2,3-trimethylpentane	CCC(C)C(C)(C)C	298.15	0.003354016	0.57	-0.244125144	0.71696115	0.3	21.6769802	0.436445451	14.62652689	14.63307677	8.746480718	29.78613861	Valentin Goussard, Francois Duprat, Jean-Luc Ploix, G erard Dreyfus, Veronique Nardello-Rataj, and Jean-Marie Aubry. A new machine-learning tool for fast estimation of liquid viscosity. application to cosmetic oils. Journal of Chemical Information and Modeling, 60(4):2012-2023, 2020.
991	2,3-Dimethylpentane	CCC(C)C(C)C	293.15	0.003411223	0.406	-0.391473966	0.702424746	0.28	21.76006931	0.48427215	14.83401084	14.84195161	8.093206531	29.79973267	A Dean John et al. Lange's handbook of chemistry. In Universitas Of Tennese Knoxville, Fifthenth Edition, Mc. Graw Hill Inc, New York. Conference, 1999.
992	3-methylpentane	CCC(C)CC	288.15	0.003470415	0.339	-0.469800302	0.672870757	0.41	21.9880297	0.522872886	14.65852362	14.66787653	7.158368027	30.34081188	WE Wasburn. International critical tables of numerical data, physics, chemistry and technology. 1st electronic edition. Knovel: Norwich, NY, 2003.
993	3-methylpentane	CCC(C)CC	293.136	0.003411386	0.3031	-0.518414064	0.66085076	0.49	22.12345545	0.511347868	14.34233249	14.35148122	7.001901362	30.49782178	Sunghwan Kim, Paul A Thiessen, Tiejun Cheng, Jian Zhang, Asta Gindulyte, and Evan E Bolton. Pug-view: programmatic access to chemical annotations integrated in pubchem. Journal of cheminformatics, 11(1):1-11, 2019.
994	3-methylpentane	CCC(C)CC	303.15	0.003298697	0.292	-0.534617149	0.650927014	0.5	22.23254455	0.499022755	14.05171545	14.06060491	6.858162924	30.62513861	WE Wasburn. International critical tables of numerical data, physics, chemistry and technology. 1st electronic edition. Knovel: Norwich, NY, 2003.
995	3-methyl-1-pentanol	CCC(C)CCO	338.1	0.002957705	1.07	0.029383778	0.789391273	0.23	21.71545545	13.21464115	14.83293328	19.86613999	12.88140522	29.93078218	Diego Alonso Saldana, Laurie Starck, Pascal Mougin, Bernard Rousseau, Nicolas Ferrando, and Benoit Creton. Prediction of density and viscosity of biofuel compounds using machine learning methods. Energy & fuels, 26(4):2416-2426, 2012.
996	3-methyl-1-pentanol	CCC(C)CCO	348.1	0.002872738	0.84	-0.075720714	0.768299442	0.49	21.90752475	12.70234956	14.38610217	19.19218346	12.39986041	30.18231683	Diego Alonso Saldana, Laurie Starck, Pascal Mougin, Bernard Rousseau, Nicolas Ferrando, and Benoit Creton. Prediction of density and viscosity of biofuel compounds using machine learning methods. Energy & fuels, 26(4):2416-2426, 2012.
997	3-methyl-1-pentanol	CCC(C)CCO	358.1	0.002792516	0.68	-0.167491087	0.763476396	0.58	21.95030693	12.37971941	14.28586554	18.9044042	12.14301058	30.20871287	Diego Alonso Saldana, Laurie Starck, Pascal Mougin, Bernard Rousseau, Nicolas Ferrando, and Benoit Creton. Prediction of density and viscosity of biofuel compounds using machine learning methods. Energy & fuels, 26(4):2416-2426, 2012.
998	3-methyl-1-pentanol	CCC(C)CCO	368.1	0.002716653	0.56	-0.251811973	0.750406938	0.51	22.07523762	11.96883778	14.02536588	18.43910887	11.79659299	30.36856436	Diego Alonso Saldana, Laurie Starck, Pascal Mougin, Bernard Rousseau, Nicolas Ferrando, and Benoit Creton. Prediction of density and viscosity of biofuel compounds using machine learning methods. Energy & fuels, 26(4):2416-2426, 2012.
999	3-methyl-1-pentanol	CCC(C)CCO	378.1	0.002644803	0.47	-0.327902142	0.74398935	0.65	22.14729703	11.62490888	13.88566575	18.11023852	11.51728884	30.45275248	Diego Alonso Saldana, Laurie Starck, Pascal Mougin, Bernard Rousseau, Nicolas Ferrando, and Benoit Creton. Prediction of density and viscosity of biofuel compounds using machine learning methods. Energy & fuels, 26(4):2416-2426, 2012.
1000	3-methyl-1-pentanol	CCC(C)CCO	388.1	0.002576656	0.4	-0.397940009	0.728605501	0.82	22.2910396	11.13374906	13.5876368	17.56750346	11.11548248	30.68078218	Diego Alonso Saldana, Laurie Starck, Pascal Mougin, Bernard Rousseau, Nicolas Ferrando, and Benoit Creton. Prediction of density and viscosity of biofuel compounds using machine learning methods. Energy & fuels, 26(4):2416-2426, 2012.
1001	3-methyl-1-pentanol	CCC(C)CCO	398.1	0.002511932	0.35	-0.455931956	0.715005748	1.16	22.43643564	10.69912854	13.30202041	17.0718189	10.74566106	30.81771287	Diego Alonso Saldana, Laurie Starck, Pascal Mougin, Bernard Rousseau, Nicolas Ferrando, and Benoit Creton. Prediction of density and viscosity of biofuel compounds using machine learning methods. Energy & fuels, 26(4):2416-2426, 2012.
1002	2-methyl-1-butanol	CCC(C)CO	291.15	0.003434656	5.495408739	0.74	0.817605534	0.18	21.50964356	15.46175226	15.45830798	21.86416477	12.89697063	29.60168317	Marina Cocchi, Pier Giuseppe De Benedetti, Renato Seeber, Lorenzo Tassi, and Alessandro Ulrici. Development of quantitative structure- property relationships using calculated descriptors for the prediction of the physicochemical properties of a series of organic solvents. Journal of chemical information and computer sciences, 39(6):1190-1203, 1999.
1003	2-Methylbutyl acetate	CCC(C)COC(C)=O	293.15	0.003411223	0.872	-0.059483515	0.889869498	0.07	21.9460495	5.200376386	16.94961076	17.72958442	11.57380996	30.16467327	A Dean John et al. Lange's handbook of chemistry. In Universitas Of Tennese Knoxville, Fifthenth Edition, Mc. Graw Hill Inc, New York. Conference, 1999.
1004	2-Chlorobutane	CCC(C)Cl	288.15	0.003470415	0.439	-0.35753548	0.897547629	0.23	23.04236634	6.120161275	15.95366834	17.08744786	7.769885942	31.75953465	A Dean John et al. Lange's handbook of chemistry. In Universitas Of Tennese Knoxville, Fifthenth Edition, Mc. Graw Hill Inc, New York. Conference, 1999.
1005	sec-Butylamine	CCC(C)N	273.15	0.003660992	0.77	-0.113509275	0.787585849	0.14	21.27630693	13.35233006	15.77326795	20.66638062	10.02234997	29.35122772	A Dean John et al. Lange's handbook of chemistry. In Universitas Of Tennese Knoxville, Fifthenth Edition, Mc. Graw Hill Inc, New York. Conference, 1999.
1006	sec-Butylamine	CCC(C)N	298.15	0.003354016	0.571	-0.243363892	0.7635736	0.23	21.50787129	12.22070538	15.27264619	19.56071939	9.351945534	29.67753465	A Dean John et al. Lange's handbook of chemistry. In Universitas Of Tennese Knoxville, Fifthenth Edition, Mc. Graw Hill Inc, New York. Conference, 1999.
1007	sec-Butylamine	CCC(C)N	323.15	0.003094538	0.367	-0.435333936	0.737416911	0.42	21.75512871	11.17087703	14.6991039	18.46295711	8.722862499	30.07992079	A Dean John et al. Lange's handbook of chemistry. In Universitas Of Tennese Knoxville, Fifthenth Edition, Mc. Graw Hill Inc, New York. Conference, 1999.
1008	2-butanol	CCC(C)O	288.1	0.003471017	4.65	0.667452953	0.816274489	0.2	21.59255446	16.49464338	15.65853349	22.74387253	11.79934179	29.84418812	Diego Alonso Saldana, Laurie Starck, Pascal Mougin, Bernard Rousseau, Nicolas Ferrando, and Benoit Creton. Prediction of density and viscosity of biofuel compounds using machine learning methods. Energy & fuels, 26(4):2416-2426, 2012.
1009	Sec-butyl alcohol	CCC(C)O	288.15	0.003470415	4.21	0.624282096	0.822442588	0.14	21.53108911	16.57245551	15.78991288	22.8907059	11.85953385	29.7810099	Sunghwan Kim, Paul A Thiessen, Tiejun Cheng, Jian Zhang, Asta Gindulyte, and Evan E Bolton. Pug-view: programmatic access to chemical annotations integrated in pubchem. Journal of cheminformatics, 11(1):1-11, 2019.
1010	2-butanol	CCC(C)O	293.1	0.003411805	3.53	0.547774705	0.812389722	0.18	21.62327723	16.31279457	15.57074648	22.55159009	11.67299988	29.83132673	Diego Alonso Saldana, Laurie Starck, Pascal Mougin, Bernard Rousseau, Nicolas Ferrando, and Benoit Creton. Prediction of density and viscosity of biofuel compounds using machine learning methods. Energy & fuels, 26(4):2416-2426, 2012.
1011	2-butanol	CCC(C)O	298.1	0.003354579	3.08	0.488550717	0.811604351	0.15	21.62861386	16.16541501	15.57146206	22.44566539	11.5896697	29.85310891	Diego Alonso Saldana, Laurie Starck, Pascal Mougin, Bernard Rousseau, Nicolas Ferrando, and Benoit Creton. Prediction of density and viscosity of biofuel compounds using machine learning methods. Energy & fuels, 26(4):2416-2426, 2012.
1012	2-butanol	CCC(C)O	303.1	0.003299241	2.67	0.426511261	0.808629539	0.2	21.6580495	15.95936188	15.53642533	22.27343311	11.4713076	29.88828713	Diego Alonso Saldana, Laurie Starck, Pascal Mougin, Bernard Rousseau, Nicolas Ferrando, and Benoit Creton. Prediction of density and viscosity of biofuel compounds using machine learning methods. Energy & fuels, 26(4):2416-2426, 2012.
1013	2-butanol	CCC(C)O	308.1	0.003245699	2.31	0.36361198	0.799662203	0.12	21.74445545	15.66092627	15.33664586	21.92028346	11.25739873	30.0200198	Diego Alonso Saldana, Laurie Starck, Pascal Mougin, Bernard Rousseau, Nicolas Ferrando, and Benoit Creton. Prediction of density and viscosity of biofuel compounds using machine learning methods. Energy & fuels, 26(4):2416-2426, 2012.
1014	2-butanol	CCC(C)O	313.1	0.003193868	1.8	0.255272505	0.791306633	0.22	21.82086139	15.39475104	15.18760693	21.62605987	11.09293027	30.12919802	Diego Alonso Saldana, Laurie Starck, Pascal Mougin, Bernard Rousseau, Nicolas Ferrando, and Benoit Creton. Prediction of density and viscosity of biofuel compounds using machine learning methods. Energy & fuels, 26(4):2416-2426, 2012.
1015	sec-Butyl acetate	CCC(C)OC(C)=O	323.15	0.003094538	0.493	-0.307153081	0.865356094	0.18	22.34139604	5.281740965	16.37872567	17.20945096	10.1439527	30.80206931	A Dean John et al. Lange's handbook of chemistry. In Universitas Of Tennese Knoxville, Fifthenth Edition, Mc. Graw Hill Inc, New York. Conference, 1999.
1016	sec-Butyl acetate	CCC(C)OC(C)=O	348.15	0.002872325	0.37	-0.431798276	0.84176788	0.29	22.54466337	5.030405472	15.78528787	16.56768207	9.744964182	31.09258416	A Dean John et al. Lange's handbook of chemistry. In Universitas Of Tennese Knoxville, Fifthenth Edition, Mc. Graw Hill Inc, New York. Conference, 1999.
1017	sec-butylbenzene	CCC(C)c1ccccc1	298.15	0.003354016	0.97	-0.013228266	0.871127154	0.07	22.02136634	3.49272397	16.88456457	17.2423362	11.54066088	30.22992079	Valentin Goussard, Francois Duprat, Jean-Luc Ploix, G erard Dreyfus, Veronique Nardello-Rataj, and Jean-Marie Aubry. A new machine-learning tool for fast estimation of liquid viscosity. application to cosmetic oils. Journal of Chemical Information and Modeling, 60(4):2012-2023, 2020.
1018	2-Ethylbutanoic acid	CCC(CC)C(=O)O	293.15	0.003411223	3.3	0.51851394	0.94274885	0.08	21.70771287	15.46905151	17.14468625	23.09212845	16.28610609	29.59242574	A Dean John et al. Lange's handbook of chemistry. In Universitas Of Tennese Knoxville, Fifthenth Edition, Mc. Graw Hill Inc, New York. Conference, 1999.
1019	Triethylene glycol bis(2-ethylbutyrate)	CCC(CC)C(=O)OCCOCCOCCOC(=O)C(CC)CC	293.15	0.003411223	10.3	1.012837225	1.008512653	0.03	21.42725743	6.985963354	17.52802247	18.86915418	29.81688596	26.42556436	Sunghwan Kim, Paul A Thiessen, Tiejun Cheng, Jian Zhang, Asta Gindulyte, and Evan E Bolton. Pug-view: programmatic access to chemical annotations integrated in pubchem. Journal of cheminformatics, 11(1):1-11, 2019.
1020	nonanedioic acid bis-(1-ethyl-propyl) ester	CCC(CC)OC(=O)CCCCCCCC(=O)OC(CC)CC	298.15	0.003354016	9.8	0.991226076	0.927225069	0.04	21.54771287	4.048595159	16.9880781	17.46406839	26.41756591	28.49673267	Valentin Goussard, Francois Duprat, Jean-Luc Ploix, G erard Dreyfus, Veronique Nardello-Rataj, and Jean-Marie Aubry. A new machine-learning tool for fast estimation of liquid viscosity. application to cosmetic oils. Journal of Chemical Information and Modeling, 60(4):2012-2023, 2020.
1021	3-ethyl-3-pentanol	CCC(O)(CC)CC	291.15	0.003434656	6.745280277	0.829	0.831949355	0.12	21.31854455	10.43421627	15.99605336	19.09902037	12.75616064	29.29106931	Marina Cocchi, Pier Giuseppe De Benedetti, Renato Seeber, Lorenzo Tassi, and Alessandro Ulrici. Development of quantitative structure- property relationships using calculated descriptors for the prediction of the physicochemical properties of a series of organic solvents. Journal of chemical information and computer sciences, 39(6):1190-1203, 1999.
1022	ethylisopropyl carbinol	CCC(O)C(C)C	298.15	0.003354016	4.05	0.607455023	0.811526176	0.11	21.51010891	11.93097795	15.66355544	19.69068634	12.26029952	29.61618812	WE Wasburn. International critical tables of numerical data, physics, chemistry and technology. 1st electronic edition. Knovel: Norwich, NY, 2003.
1023	3-Pentanol	CCC(O)CC	288.15	0.003470415	7.337	0.865518519	0.8236911	0.16	21.45785149	14.47818074	15.97803338	21.56238642	12.46481624	29.55665347	A Dean John et al. Lange's handbook of chemistry. In Universitas Of Tennese Knoxville, Fifthenth Edition, Mc. Graw Hill Inc, New York. Conference, 1999.
1024	3-Pentanol	CCC(O)CC	303.15	0.003298697	3.306	0.519302849	0.802610067	0.15	21.64107921	13.69353694	15.53699494	20.7108045	11.86208055	29.75356436	A Dean John et al. Lange's handbook of chemistry. In Universitas Of Tennese Knoxville, Fifthenth Edition, Mc. Graw Hill Inc, New York. Conference, 1999.
1025	1,2-butanediol	CCC(O)CO	293.1	0.003411805	8.95	0.951823035	0.976983109	0.06	21.22568317	21.99343189	16.15698919	27.29074876	17.00297839	28.62931683	Diego Alonso Saldana, Laurie Starck, Pascal Mougin, Bernard Rousseau, Nicolas Ferrando, and Benoit Creton. Prediction of density and viscosity of biofuel compounds using machine learning methods. Energy & fuels, 26(4):2416-2426, 2012.
1026	ethylcyclopentane	CCC1CCCC1	253.1	0.003951008	0.96	-0.017728767	0.800127805	0.05	21.33318812	0.782345377	16.94774874	16.96583618	8.945247704	29.29743564	Diego Alonso Saldana, Laurie Starck, Pascal Mougin, Bernard Rousseau, Nicolas Ferrando, and Benoit Creton. Prediction of density and viscosity of biofuel compounds using machine learning methods. Energy & fuels, 26(4):2416-2426, 2012.
1027	ethylcyclopentane	CCC1CCCC1	263.1	0.003800836	0.83	-0.080921908	0.788538154	0.1	21.43384158	0.758664797	16.60798704	16.62533504	8.748817368	29.45368317	Diego Alonso Saldana, Laurie Starck, Pascal Mougin, Bernard Rousseau, Nicolas Ferrando, and Benoit Creton. Prediction of density and viscosity of biofuel compounds using machine learning methods. Energy & fuels, 26(4):2416-2426, 2012.
1028	ethylcyclopentane	CCC1CCCC1	273.1	0.003661662	0.73	-0.13667714	0.776494227	0.17	21.54056436	0.746649819	16.27933205	16.29649441	8.569082238	29.58085149	Diego Alonso Saldana, Laurie Starck, Pascal Mougin, Bernard Rousseau, Nicolas Ferrando, and Benoit Creton. Prediction of density and viscosity of biofuel compounds using machine learning methods. Energy & fuels, 26(4):2416-2426, 2012.
1029	ethylcyclopentane	CCC1CCCC1	283.1	0.003532321	0.64	-0.193820026	0.769483888	0.15	21.60269307	0.729897053	16.07120777	16.08780699	8.455967614	29.70051485	Diego Alonso Saldana, Laurie Starck, Pascal Mougin, Bernard Rousseau, Nicolas Ferrando, and Benoit Creton. Prediction of density and viscosity of biofuel compounds using machine learning methods. Energy & fuels, 26(4):2416-2426, 2012.
1030	ethylcyclopentane	CCC1CCCC1	293.1	0.003411805	0.57	-0.244125144	0.755068285	0.26	21.74014851	0.711252998	15.68613037	15.70227512	8.245613466	29.8560495	Diego Alonso Saldana, Laurie Starck, Pascal Mougin, Bernard Rousseau, Nicolas Ferrando, and Benoit Creton. Prediction of density and viscosity of biofuel compounds using machine learning methods. Energy & fuels, 26(4):2416-2426, 2012.
1031	ethylcyclopentane	CCC1CCCC1	298.1	0.003354579	0.54	-0.26760624	0.7569186	0.31	21.72887129	0.710046431	15.70950817	15.72558931	8.259539627	29.87516832	Diego Alonso Saldana, Laurie Starck, Pascal Mougin, Bernard Rousseau, Nicolas Ferrando, and Benoit Creton. Prediction of density and viscosity of biofuel compounds using machine learning methods. Energy & fuels, 26(4):2416-2426, 2012.
1032	ethylcyclopentane	CCC1CCCC1	303.1	0.003299241	0.51	-0.292429824	0.743798156	0.27	21.85277228	0.693678251	15.37477761	15.39046326	8.07572191	30.0879901	Diego Alonso Saldana, Laurie Starck, Pascal Mougin, Bernard Rousseau, Nicolas Ferrando, and Benoit Creton. Prediction of density and viscosity of biofuel compounds using machine learning methods. Energy & fuels, 26(4):2416-2426, 2012.
1033	ethylcyclopentane	CCC1CCCC1	313.1	0.003193868	0.46	-0.337242168	0.73414721	0.45	21.95971287	0.67126852	15.11015261	15.12509359	7.934974334	30.18806931	Diego Alonso Saldana, Laurie Starck, Pascal Mougin, Bernard Rousseau, Nicolas Ferrando, and Benoit Creton. Prediction of density and viscosity of biofuel compounds using machine learning methods. Energy & fuels, 26(4):2416-2426, 2012.
1034	ethylcyclopentane	CCC1CCCC1	323.1	0.003095017	0.41	-0.387216143	0.717904915	0.52	22.11330693	0.646525177	14.6941858	14.70843565	7.713964042	30.38691089	Diego Alonso Saldana, Laurie Starck, Pascal Mougin, Bernard Rousseau, Nicolas Ferrando, and Benoit Creton. Prediction of density and viscosity of biofuel compounds using machine learning methods. Energy & fuels, 26(4):2416-2426, 2012.
1035	ethylcyclopentane	CCC1CCCC1	333.1	0.003002101	0.38	-0.420216403	0.715405192	0.57	22.13550495	0.642440418	14.61087409	14.62502812	7.678294705	30.47955446	Diego Alonso Saldana, Laurie Starck, Pascal Mougin, Bernard Rousseau, Nicolas Ferrando, and Benoit Creton. Prediction of density and viscosity of biofuel compounds using machine learning methods. Energy & fuels, 26(4):2416-2426, 2012.
1036	ethylcyclopentane	CCC1CCCC1	343.1	0.002914602	0.34	-0.468521083	0.708212937	0.68	22.22583168	0.635114356	14.40197862	14.41601216	7.568290528	30.55155446	Diego Alonso Saldana, Laurie Starck, Pascal Mougin, Bernard Rousseau, Nicolas Ferrando, and Benoit Creton. Prediction of density and viscosity of biofuel compounds using machine learning methods. Energy & fuels, 26(4):2416-2426, 2012.
1037	ethylcyclopentane	CCC1CCCC1	353.1	0.002832059	0.32	-0.494850022	0.697176042	0.89	22.33251485	0.61242091	14.11735098	14.13067551	7.422996847	30.80762376	Diego Alonso Saldana, Laurie Starck, Pascal Mougin, Bernard Rousseau, Nicolas Ferrando, and Benoit Creton. Prediction of density and viscosity of biofuel compounds using machine learning methods. Energy & fuels, 26(4):2416-2426, 2012.
1038	ethylcyclopentane	CCC1CCCC1	363.1	0.002754062	0.29	-0.537602002	0.68157759	1.06	22.50033663	0.594105485	13.72526697	13.7381608	7.220047604	30.90869307	Diego Alonso Saldana, Laurie Starck, Pascal Mougin, Bernard Rousseau, Nicolas Ferrando, and Benoit Creton. Prediction of density and viscosity of biofuel compounds using machine learning methods. Energy & fuels, 26(4):2416-2426, 2012.
1039	ethylcyclopentane	CCC1CCCC1	373.1	0.002680247	0.27	-0.568636236	0.670749825	1.22	22.62876238	0.574075219	13.44794152	13.46023372	7.080360895	31.09880198	Diego Alonso Saldana, Laurie Starck, Pascal Mougin, Bernard Rousseau, Nicolas Ferrando, and Benoit Creton. Prediction of density and viscosity of biofuel compounds using machine learning methods. Energy & fuels, 26(4):2416-2426, 2012.
1040	ethylcyclohexane	CCC1CCCCC1	273.1	0.003661662	1.14	0.056904851	0.794873276	0.09	21.3910099	0.673100075	16.37322637	16.38708072	9.603491312	29.4829505	Diego Alonso Saldana, Laurie Starck, Pascal Mougin, Bernard Rousseau, Nicolas Ferrando, and Benoit Creton. Prediction of density and viscosity of biofuel compounds using machine learning methods. Energy & fuels, 26(4):2416-2426, 2012.
1041	ethylcyclohexane	CCC1CCCCC1	293.1	0.003411805	0.84	-0.075720714	0.775262116	0.16	21.56622772	0.646251951	15.82569221	15.83891476	9.261344577	29.51860396	Diego Alonso Saldana, Laurie Starck, Pascal Mougin, Bernard Rousseau, Nicolas Ferrando, and Benoit Creton. Prediction of density and viscosity of biofuel compounds using machine learning methods. Energy & fuels, 26(4):2416-2426, 2012.
1042	ethylcyclohexane	CCC1CCCCC1	313.1	0.003193868	0.65	-0.187086643	0.769466543	0.25	21.6170396	0.635616551	15.62394557	15.63690415	9.144833716	29.65852475	Diego Alonso Saldana, Laurie Starck, Pascal Mougin, Bernard Rousseau, Nicolas Ferrando, and Benoit Creton. Prediction of density and viscosity of biofuel compounds using machine learning methods. Energy & fuels, 26(4):2416-2426, 2012.
1043	1,2-Epoxybutane	CCC1CO1	288.15	0.003470415	0.419	-0.377785977	0.797305171	0.2	22.60843564	6.543668651	15.81439309	17.1149009	6.904166783	31.27490099	A Dean John et al. Lange's handbook of chemistry. In Universitas Of Tennese Knoxville, Fifthenth Edition, Mc. Graw Hill Inc, New York. Conference, 1999.
1044	1-butene oxide	CCC1CO1	298.15	0.003354016	0.4	-0.397940009	0.784436529	0.37	22.73448515	6.381716727	15.4911073	16.75426983	6.759569466	31.43452475	Sunghwan Kim, Paul A Thiessen, Tiejun Cheng, Jian Zhang, Asta Gindulyte, and Evan E Bolton. Pug-view: programmatic access to chemical annotations integrated in pubchem. Journal of cheminformatics, 11(1):1-11, 2019.
1045	1,2-Epoxybutane	CCC1CO1	303.15	0.003298697	0.358	-0.446116973	0.777812218	0.38	22.80034653	6.295805318	15.32631282	16.56919894	6.68537164	31.57869307	A Dean John et al. Lange's handbook of chemistry. In Universitas Of Tennese Knoxville, Fifthenth Edition, Mc. Graw Hill Inc, New York. Conference, 1999.
1046	2-Nitro-2-pentene	CCC=C(C)[N+](=O)[O-]	303.15	0.003298697	0.87	-0.060480747	0.983299605	0.06	22.53940594	9.324115121	18.33573868	20.570428	12.44383561	31.06821782	Dabir S Viswanath, Tushar K Ghosh, Dasika HL Prasad, Nidamarty VK Dutt, Kalipatnapu Y Rani, Dabir S Viswanath, Tushar K Ghosh, Dasika HL Prasad, Nidamarty VK Dutt, and Kalipatnapu Y Rani. Correlations and estimation of pure liquid viscosity.Viscosity of Liquids: Theory, Estimation, Experiment, and Data, pages 135-405, 2007.
1047	propionaldehyde	CCC=O	273.15	0.003660992	0.467	-0.330683119	0.812748848	0.1	22.81427723	11.80196328	17.2203435	20.87652246	7.986613152	31.66841584	WE Wasburn. International critical tables of numerical data, physics, chemistry and technology. 1st electronic edition. Knovel: Norwich, NY, 2003.
1048	Propionaldehyde (propanal)	CCC=O	288.15	0.003470415	0.357	-0.447331784	0.789913067	0.2	23.02706931	11.40550918	16.66321546	20.19288305	7.738209559	31.94108911	A Dean John et al. Lange's handbook of chemistry. In Universitas Of Tennese Knoxville, Fifthenth Edition, Mc. Graw Hill Inc, New York. Conference, 1999.
1049	Propionaldehyde	CCC=O	299.85	0.003335001	0.3167	-0.499351937	0.78245779	0.18	23.09752475	11.23180587	16.45844328	19.92580617	7.63965415	31.98924752	Sunghwan Kim, Paul A Thiessen, Tiejun Cheng, Jian Zhang, Asta Gindulyte, and Evan E Bolton. Pug-view: programmatic access to chemical annotations integrated in pubchem. Journal of cheminformatics, 11(1):1-11, 2019.
1050	n-propyl bromide	CCCBr	273.6	0.003654971	0.6414	-0.192871044	1.431190339	0.09	23.50357426	7.061162451	17.69624154	19.05309612	8.000205559	32.50828713	WE Wasburn. International critical tables of numerical data, physics, chemistry and technology. 1st electronic edition. Knovel: Norwich, NY, 2003.
1051	n-propyl bromide	CCCBr	281.01	0.003558592	0.5884	-0.230327336	1.423783851	0.08	23.54681188	6.983979221	17.57186629	18.90898699	7.940765141	32.63511881	WE Wasburn. International critical tables of numerical data, physics, chemistry and technology. 1st electronic edition. Knovel: Norwich, NY, 2003.
1052	n-propyl bromide	CCCBr	286.81	0.003486629	0.5523	-0.257824957	1.411298529	0.11	23.61329703	6.898346185	17.38400535	18.70280615	7.856074533	32.71056436	WE Wasburn. International critical tables of numerical data, physics, chemistry and technology. 1st electronic edition. Knovel: Norwich, NY, 2003.
1053	1-Bromopropane	CCCBr	288.15	0.003470415	0.539	-0.268411235	1.403791153	0.12	23.65589109	6.860977565	17.27361555	18.58641594	7.806823824	32.75831683	A Dean John et al. Lange's handbook of chemistry. In Universitas Of Tennese Knoxville, Fifthenth Edition, Mc. Graw Hill Inc, New York. Conference, 1999.
1054	n-propyl bromide	CCCBr	292.32	0.003420909	0.5209	-0.283245643	1.400779689	0.14	23.6750099	6.836509652	17.21432115	18.52227116	7.78070672	32.76243564	WE Wasburn. International critical tables of numerical data, physics, chemistry and technology. 1st electronic edition. Knovel: Norwich, NY, 2003.
1055	n-propyl bromide	CCCBr	298.59	0.003349074	0.4903	-0.309538107	1.39116223	0.13	23.73	6.760320571	17.06076436	18.35141937	7.709819115	32.85083168	WE Wasburn. International critical tables of numerical data, physics, chemistry and technology. 1st electronic edition. Knovel: Norwich, NY, 2003.
1056	1-Bromopropane	CCCBr	303.15	0.003298697	0.459	-0.338187315	1.377288495	0.16	23.81293069	6.672435318	16.86470523	18.13680636	7.623417839	32.95194059	A Dean John et al. Lange's handbook of chemistry. In Universitas Of Tennese Knoxville, Fifthenth Edition, Mc. Graw Hill Inc, New York. Conference, 1999.
1057	n-propyl bromide	CCCBr	305.03	0.003278366	0.4588	-0.338376591	1.372579258	0.24	23.83574257	6.647417126	16.80273244	18.06996577	7.59941083	33.00128713	WE Wasburn. International critical tables of numerical data, physics, chemistry and technology. 1st electronic edition. Knovel: Norwich, NY, 2003.
1058	n-propyl bromide	CCCBr	311.75	0.003207698	0.43	-0.366531544	1.358955237	0.25	23.92041584	6.570327652	16.58171264	17.83609935	7.501230756	33.02647525	WE Wasburn. International critical tables of numerical data, physics, chemistry and technology. 1st electronic edition. Knovel: Norwich, NY, 2003.
1059	n-propyl bromide	CCCBr	318.79	0.003136861	0.4032	-0.394479477	1.340222681	0.3	24.02345545	6.458597882	16.31445869	17.54650069	7.386646807	33.25	WE Wasburn. International critical tables of numerical data, physics, chemistry and technology. 1st electronic edition. Knovel: Norwich, NY, 2003.
1060	n-propyl bromide	CCCBr	324.16	0.003084896	0.3844	-0.415216621	1.34554365	0.3	23.9940099	6.454141374	16.37167664	17.59805103	7.410209162	33.23162376	WE Wasburn. International critical tables of numerical data, physics, chemistry and technology. 1st electronic edition. Knovel: Norwich, NY, 2003.
1061	n-propyl bromide	CCCBr	330.52	0.003025536	0.3633	-0.439734602	1.329959666	0.41	24.07886139	6.368511557	16.14177357	17.35277072	7.31263404	33.28662376	WE Wasburn. International critical tables of numerical data, physics, chemistry and technology. 1st electronic edition. Knovel: Norwich, NY, 2003.
1062	n-propyl bromide	CCCBr	335.13	0.002983917	0.3495	-0.45655282	1.321978891	0.3	24.14130693	6.297727539	16.01784461	17.21153768	7.253433361	33.46950495	WE Wasburn. International critical tables of numerical data, physics, chemistry and technology. 1st electronic edition. Knovel: Norwich, NY, 2003.
1063	n-propyl bromide	CCCBr	341.01	0.002932465	0.3328	-0.477816682	1.305251871	0.43	24.23873267	6.215232369	15.78480843	16.96448852	7.159362081	33.50716832	WE Wasburn. International critical tables of numerical data, physics, chemistry and technology. 1st electronic edition. Knovel: Norwich, NY, 2003.
1064	1-Bromopropane	CCCBr	343.15	0.002914177	0.338	-0.4710833	1.309767236	0.4	24.21133663	6.235494159	15.83621614	17.01970489	7.183392923	33.48245545	A Dean John et al. Lange's handbook of chemistry. In Universitas Of Tennese Knoxville, Fifthenth Edition, Mc. Graw Hill Inc, New York. Conference, 1999.
1065	n-butane	CCCC	249.55	0.004007213	0.265	-0.576754126	0.622610332	0.4	22.291	0.562667876	14.75016696	14.7609264	5.357430631	30.81016832	WE Wasburn. International critical tables of numerical data, physics, chemistry and technology. 1st electronic edition. Knovel: Norwich, NY, 2003.
1066	n-butane	CCCC	273.15	0.003660992	0.207	-0.684029655	0.59359853	0.72	22.65894059	0.525544109	13.8870359	13.89701558	5.062535446	31.2419505	WE Wasburn. International critical tables of numerical data, physics, chemistry and technology. 1st electronic edition. Knovel: Norwich, NY, 2003.
1067	n-Butane	CCCC	278.15	0.003595182	0.22	-0.657577319	0.583981667	0.94	22.78059406	0.512985164	13.62724567	13.63692724	4.976548785	31.40436634	Dabir S Viswanath, Tushar K Ghosh, Dasika HL Prasad, Nidamarty VK Dutt, Kalipatnapu Y Rani, Dabir S Viswanath, Tushar K Ghosh, Dasika HL Prasad, Nidamarty VK Dutt, and Kalipatnapu Y Rani. Correlations and estimation of pure liquid viscosity.Viscosity of Liquids: Theory, Estimation, Experiment, and Data, pages 135-405, 2007.
1068	n-butane	CCCC	291.65	0.003428767	0.176	-0.754487332	0.572114083	1.19	22.93235644	0.501151765	13.27507446	13.28457494	4.864814986	31.69357426	WE Wasburn. International critical tables of numerical data, physics, chemistry and technology. 1st electronic edition. Knovel: Norwich, NY, 2003.
1069	n-butane	CCCC	307.65	0.003250447	0.153	-0.815308569	0.544313026	1.88	23.3089604	0.466603838	12.5112995	12.52003789	4.61196815	32.22217822	WE Wasburn. International critical tables of numerical data, physics, chemistry and technology. 1st electronic edition. Knovel: Norwich, NY, 2003.
1070	Butanenitrile	CCCC#N	273.15	0.003660992	0.8	-0.096910013	0.774293735	0.14	23.11649505	12.0782893	15.26355831	19.46442359	8.624511484	31.97868317	Sunghwan Kim, Paul A Thiessen, Tiejun Cheng, Jian Zhang, Asta Gindulyte, and Evan E Bolton. Pug-view: programmatic access to chemical annotations integrated in pubchem. Journal of cheminformatics, 11(1):1-11, 2019.
1071	Butanenitrile	CCCC#N	293.15	0.003411223	0.6	-0.22184875	0.751599462	0.23	23.34386139	11.69559018	14.70540162	18.7893235	8.340766205	32.34005941	Sunghwan Kim, Paul A Thiessen, Tiejun Cheng, Jian Zhang, Asta Gindulyte, and Evan E Bolton. Pug-view: programmatic access to chemical annotations integrated in pubchem. Journal of cheminformatics, 11(1):1-11, 2019.
1072	Butanenitrile	CCCC#N	313.15	0.003193358	0.5	-0.301029996	0.717830571	0.6	23.70415842	11.17783802	13.923307	17.85512639	7.957796235	32.8319802	Sunghwan Kim, Paul A Thiessen, Tiejun Cheng, Jian Zhang, Asta Gindulyte, and Evan E Bolton. Pug-view: programmatic access to chemical annotations integrated in pubchem. Journal of cheminformatics, 11(1):1-11, 2019.
1073	butanenitrile	CCCC#N	322.15	0.003104144	0.515228645	-0.288	0.713673737	0.66	23.75884158	11.08655026	13.80031233	17.70209302	7.892491033	32.90707921	Marina Cocchi, Pier Giuseppe De Benedetti, Renato Seeber, Lorenzo Tassi, and Alessandro Ulrici. Development of quantitative structure- property relationships using calculated descriptors for the prediction of the physicochemical properties of a series of organic solvents. Journal of chemical information and computer sciences, 39(6):1190-1203, 1999.
1074	dipropyl ketone	CCCC(=O)CCC	298.15	0.003354016	0.685	-0.164309429	0.809856821	0.13	22.00036634	6.762377549	16.39979223	17.73946477	11.19727474	30.36326733	WE Wasburn. International critical tables of numerical data, physics, chemistry and technology. 1st electronic edition. Knovel: Norwich, NY, 2003.
1075	n-butyric acid	CCCC(=O)O	276.36	0.003618469	2.128	0.327971624	0.99895899	0.02	21.87791089	18.87322023	18.40426125	26.36145484	15.19810959	30.14914851	WE Wasburn. International critical tables of numerical data, physics, chemistry and technology. 1st electronic edition. Knovel: Norwich, NY, 2003.
1076	n-butyric acid	CCCC(=O)O	283.15	0.003531697	1.92	0.283301229	1.003838896	0.03	21.84489109	18.85889804	18.50023611	26.41833782	15.2033598	30.10862376	WE Wasburn. International critical tables of numerical data, physics, chemistry and technology. 1st electronic edition. Knovel: Norwich, NY, 2003.
1077	n-butyric acid	CCCC(=O)O	291.17	0.00343442	1.591	0.20167018	0.984320693	0.04	21.98392079	18.44473145	18.08280012	25.83036791	14.85241985	30.46589109	WE Wasburn. International critical tables of numerical data, physics, chemistry and technology. 1st electronic edition. Knovel: Norwich, NY, 2003.
1078	n-butyric acid	CCCC(=O)O	303.15	0.003298697	1.341	0.127428778	0.966927958	0.06	22.12045545	18.13520798	17.72039966	25.35579938	14.60395584	30.6670495	WE Wasburn. International critical tables of numerical data, physics, chemistry and technology. 1st electronic edition. Knovel: Norwich, NY, 2003.
1079	n-butyric acid	CCCC(=O)O	304.98	0.003278904	1.263	0.101403351	0.977215643	0.07	22.03829703	18.23030288	17.92298359	25.56544029	14.69023444	30.44779208	WE Wasburn. International critical tables of numerical data, physics, chemistry and technology. 1st electronic edition. Knovel: Norwich, NY, 2003.
1080	n-butyric acid	CCCC(=O)O	317.64	0.003148218	1.049	0.020775488	0.960468211	0.06	22.17040594	17.82091315	17.57912341	25.03251553	14.3697806	30.63833663	WE Wasburn. International critical tables of numerical data, physics, chemistry and technology. 1st electronic edition. Knovel: Norwich, NY, 2003.
1081	n-butyric acid	CCCC(=O)O	332.54	0.003007157	0.86	-0.065501549	0.943752924	0.11	22.29951485	17.32596401	17.21599708	24.42534341	13.97271385	30.79614851	WE Wasburn. International critical tables of numerical data, physics, chemistry and technology. 1st electronic edition. Knovel: Norwich, NY, 2003.
1082	n-butyric acid	CCCC(=O)O	346.51	0.00288592	0.727	-0.138465589	0.931289338	0.21	22.4049901	16.98721789	16.94876199	23.99669252	13.70929321	30.96476238	WE Wasburn. International critical tables of numerical data, physics, chemistry and technology. 1st electronic edition. Knovel: Norwich, NY, 2003.
1083	n-butyric acid	CCCC(=O)O	359.7	0.002780095	0.628	-0.202040356	0.921188549	0.23	22.47628713	16.6719935	16.75390327	23.63614961	13.48569117	31.05705941	WE Wasburn. International critical tables of numerical data, physics, chemistry and technology. 1st electronic edition. Knovel: Norwich, NY, 2003.
1084	n-butyric acid	CCCC(=O)O	374.7	0.002668802	0.537	-0.270025714	0.906534592	0.23	22.59564356	16.25258329	16.44493784	23.12136688	13.16281953	31.19907921	WE Wasburn. International critical tables of numerical data, physics, chemistry and technology. 1st electronic edition. Knovel: Norwich, NY, 2003.
1085	n-butyric acid	CCCC(=O)O	388.39	0.002574732	0.47	-0.327902142	0.891130656	0.27	22.73226733	15.88777575	16.13005184	22.64107964	12.8853378	31.37970297	WE Wasburn. International critical tables of numerical data, physics, chemistry and technology. 1st electronic edition. Knovel: Norwich, NY, 2003.
1086	n-butyric acid	CCCC(=O)O	403.41	0.002478868	0.408	-0.389339837	0.875042428	0.43	22.86818812	15.43913004	15.80363791	22.0939951	12.54897651	31.60030693	WE Wasburn. International critical tables of numerical data, physics, chemistry and technology. 1st electronic edition. Knovel: Norwich, NY, 2003.
1087	methyl butanoate	CCCC(=O)OC	273.1	0.003661662	0.76	-0.119186408	0.933061681	0.03	22.03414851	7.170708868	18.02641508	19.40044459	10.38934017	30.4229505	Diego Alonso Saldana, Laurie Starck, Pascal Mougin, Bernard Rousseau, Nicolas Ferrando, and Benoit Creton. Prediction of density and viscosity of biofuel compounds using machine learning methods. Energy & fuels, 26(4):2416-2426, 2012.
1088	methyl n-butyrate	CCCC(=O)OC	273.47	0.003656708	0.7551	-0.12199553	0.925596967	0.05	22.09651485	7.096405353	17.86612055	19.2239891	10.28975015	30.55479208	WE Wasburn. International critical tables of numerical data, physics, chemistry and technology. 1st electronic edition. Knovel: Norwich, NY, 2003.
1089	methyl butanoate	CCCC(=O)OC	273.5	0.003656307	0.76	-0.119186408	0.926192388	0.05	22.08922772	7.097495799	17.881272	19.23846799	10.29821257	30.5949901	Diego Alonso Saldana, Laurie Starck, Pascal Mougin, Bernard Rousseau, Nicolas Ferrando, and Benoit Creton. Prediction of density and viscosity of biofuel compounds using machine learning methods. Energy & fuels, 26(4):2416-2426, 2012.
1090	methyl butanoate	CCCC(=O)OC	283.1	0.003532321	0.66	-0.180456065	0.924235391	0.05	22.10462376	7.053911237	17.80195207	19.14866003	10.24691128	30.51448515	Diego Alonso Saldana, Laurie Starck, Pascal Mougin, Bernard Rousseau, Nicolas Ferrando, and Benoit Creton. Prediction of density and viscosity of biofuel compounds using machine learning methods. Energy & fuels, 26(4):2416-2426, 2012.
1091	methyl butanoate	CCCC(=O)OC	293.1	0.003411805	0.58	-0.236572006	0.913134124	0.06	22.19412871	6.889229582	17.52928719	18.83462654	10.0656444	30.68853465	Diego Alonso Saldana, Laurie Starck, Pascal Mougin, Bernard Rousseau, Nicolas Ferrando, and Benoit Creton. Prediction of density and viscosity of biofuel compounds using machine learning methods. Energy & fuels, 26(4):2416-2426, 2012.
1092	Methyl butanoate	CCCC(=O)OC	293.15	0.003411223	0.58	-0.236572006	0.914714083	0.03	22.18253465	6.907834544	17.5498568	18.86056748	10.07545603	30.56064356	A Dean John et al. Lange's handbook of chemistry. In Universitas Of Tennese Knoxville, Fifthenth Edition, Mc. Graw Hill Inc, New York. Conference, 1999.
1093	methyl butanoate	CCCC(=O)OC	293.5	0.003407155	0.57	-0.244125144	0.911196915	0.07	22.20953465	6.895180172	17.47256883	18.78403851	10.03562382	30.68652475	Diego Alonso Saldana, Laurie Starck, Pascal Mougin, Bernard Rousseau, Nicolas Ferrando, and Benoit Creton. Prediction of density and viscosity of biofuel compounds using machine learning methods. Energy & fuels, 26(4):2416-2426, 2012.
1094	methyl n-butyrate	CCCC(=O)OC	293.53	0.003406807	0.5727	-0.242072817	0.905484404	0.1	22.25828713	6.827123459	17.35740738	18.65191656	9.961974926	30.78125743	WE Wasburn. International critical tables of numerical data, physics, chemistry and technology. 1st electronic edition. Knovel: Norwich, NY, 2003.
1095	methyl butanoate	CCCC(=O)OC	298.1	0.003354579	0.53	-0.27572413	0.9051921	0.11	22.25967327	6.817921565	17.32874628	18.62190357	9.943924358	30.77355446	Diego Alonso Saldana, Laurie Starck, Pascal Mougin, Bernard Rousseau, Nicolas Ferrando, and Benoit Creton. Prediction of density and viscosity of biofuel compounds using machine learning methods. Energy & fuels, 26(4):2416-2426, 2012.
1096	methyl butanoate	CCCC(=O)OC	303.1	0.003299241	0.51	-0.292429824	0.899199801	0.1	22.30538614	6.738319709	17.18619655	18.46015767	9.853338516	30.87754455	Diego Alonso Saldana, Laurie Starck, Pascal Mougin, Bernard Rousseau, Nicolas Ferrando, and Benoit Creton. Prediction of density and viscosity of biofuel compounds using machine learning methods. Energy & fuels, 26(4):2416-2426, 2012.
1097	methyl n-butyrate	CCCC(=O)OC	303.79	0.003291748	0.5049	-0.296794629	0.90380653	0.1	22.27479208	6.78565051	17.2812511	18.56591224	9.913329347	30.76876238	WE Wasburn. International critical tables of numerical data, physics, chemistry and technology. 1st electronic edition. Knovel: Norwich, NY, 2003.
1098	methyl butanoate	CCCC(=O)OC	303.8	0.003291639	0.5	-0.301029996	0.900709085	0.12	22.30248515	6.746339452	17.22180379	18.49623652	9.875375587	30.83034653	Diego Alonso Saldana, Laurie Starck, Pascal Mougin, Bernard Rousseau, Nicolas Ferrando, and Benoit Creton. Prediction of density and viscosity of biofuel compounds using machine learning methods. Energy & fuels, 26(4):2416-2426, 2012.
1099	Methyl butanoate	CCCC(=O)OC	313.15	0.003193358	0.459	-0.338187315	0.890681428	0.14	22.38554455	6.624849282	16.9693692	18.21688107	9.717251863	30.92183168	A Dean John et al. Lange's handbook of chemistry. In Universitas Of Tennese Knoxville, Fifthenth Edition, Mc. Graw Hill Inc, New York. Conference, 1999.
1100	methyl n-butyrate	CCCC(=O)OC	313.73	0.003187454	0.4503	-0.346498053	0.891832845	0.13	22.37260396	6.648216822	16.99013494	18.24469027	9.734417952	30.92294059	WE Wasburn. International critical tables of numerical data, physics, chemistry and technology. 1st electronic edition. Knovel: Norwich, NY, 2003.
1101	methyl n-butyrate	CCCC(=O)OC	323.45	0.003091668	0.4058	-0.391687957	0.87795867	0.26	22.49053465	6.490160221	16.66089643	17.88053633	9.531959406	31.11324752	WE Wasburn. International critical tables of numerical data, physics, chemistry and technology. 1st electronic edition. Knovel: Norwich, NY, 2003.
1102	methyl n-butyrate	CCCC(=O)OC	333.35	0.00299985	0.3667	-0.43568909	0.865060796	0.34	22.60136634	6.341068485	16.3552322	17.54165773	9.345442564	31.18485149	WE Wasburn. International critical tables of numerical data, physics, chemistry and technology. 1st electronic edition. Knovel: Norwich, NY, 2003.
1103	methyl n-butyrate	CCCC(=O)OC	344.65	0.002901494	0.3295	-0.482144581	0.854120127	0.4	22.699	6.206024426	16.08557051	17.24148016	9.180727136	31.42527723	WE Wasburn. International critical tables of numerical data, physics, chemistry and technology. 1st electronic edition. Knovel: Norwich, NY, 2003.
1104	methyl n-butyrate	CCCC(=O)OC	352.6	0.002836075	0.3057	-0.514704561	0.840364569	0.38	22.82447525	6.078494721	15.77433637	16.90516373	9.001997605	31.41152475	WE Wasburn. International critical tables of numerical data, physics, chemistry and technology. 1st electronic edition. Knovel: Norwich, NY, 2003.
1105	methyl n-butyrate	CCCC(=O)OC	363.78	0.002748914	0.2767	-0.557990841	0.833117018	0.42	22.8840297	5.977258681	15.584875	16.69200973	8.886622699	31.60967327	WE Wasburn. International critical tables of numerical data, physics, chemistry and technology. 1st electronic edition. Knovel: Norwich, NY, 2003.
1106	methyl n-butyrate	CCCC(=O)OC	371.43	0.002692297	0.2592	-0.586365003	0.8224169	0.6	22.99277228	5.874939348	15.34800319	16.4341714	8.754501337	31.7030297	WE Wasburn. International critical tables of numerical data, physics, chemistry and technology. 1st electronic edition. Knovel: Norwich, NY, 2003.
1107	Butyric anhydride	CCCC(=O)OC(=O)CCC	293.15	0.003411223	1.59	0.201397124	0.981649514	0.05	22.03792079	6.83615733	18.68423394	19.89577315	15.82913797	30.28942574	Sunghwan Kim, Paul A Thiessen, Tiejun Cheng, Jian Zhang, Asta Gindulyte, and Evan E Bolton. Pug-view: programmatic access to chemical annotations integrated in pubchem. Journal of cheminformatics, 11(1):1-11, 2019.
1108	Ethyl butanoate	CCCC(=O)OCC	288.15	0.003470415	0.771	-0.112945622	0.893618298	0.07	22.09886139	5.794576617	17.44207504	18.3795501	11.06762545	30.53165347	A Dean John et al. Lange's handbook of chemistry. In Universitas Of Tennese Knoxville, Fifthenth Edition, Mc. Graw Hill Inc, New York. Conference, 1999.
1109	ethyl n-butyrate	CCCC(=O)OCC	343.15	0.002914177	0.381	-0.419075024	0.837508575	0.49	22.56909901	5.201621021	16.01014219	16.83419239	10.07615535	31.07931683	WE Wasburn. International critical tables of numerical data, physics, chemistry and technology. 1st electronic edition. Knovel: Norwich, NY, 2003.
1110	isobutyl n-butyrate	CCCC(=O)OCC(C)C	298.15	0.003354016	0.84	-0.075720714	0.876950666	0.15	21.91175248	4.528269559	16.87020639	17.4675458	12.58484379	30.22322772	WE Wasburn. International critical tables of numerical data, physics, chemistry and technology. 1st electronic edition. Knovel: Norwich, NY, 2003.
1111	1,2,3-tris-butyryloxy-propane	CCCC(=O)OCC(COC(=O)CCC)OC(=O)CCC	298.15	0.003354016	8.7	0.939519253	1.047189275	0.01	21.71842574	7.002933717	18.24234918	19.54054593	26.94318805	27.65687129	Valentin Goussard, Francois Duprat, Jean-Luc Ploix, G erard Dreyfus, Veronique Nardello-Rataj, and Jean-Marie Aubry. A new machine-learning tool for fast estimation of liquid viscosity. application to cosmetic oils. Journal of Chemical Information and Modeling, 60(4):2012-2023, 2020.
1112	ethyl propylacetoacetate	CCCC(C(C)=O)C(=O)OCC	293.15	0.003411223	2.264	0.354876423	0.982186989	0.03	21.83547525	8.57325276	18.0401227	19.9738451	17.30239879	30.08268317	WE Wasburn. International critical tables of numerical data, physics, chemistry and technology. 1st electronic edition. Knovel: Norwich, NY, 2003.
1113	2,2,4-Trimethylpentane	CCCC(C)(C)C	293.15	0.003411223	0.502	-0.299296283	0.69200974	0.31	21.86563366	0.49681818	14.57714658	14.58563338	7.945199654	30.02724752	A Dean John et al. Lange's handbook of chemistry. In Universitas Of Tennese Knoxville, Fifthenth Edition, Mc. Graw Hill Inc, New York. Conference, 1999.
1114	2,2-dimethylpentane	CCCC(C)(C)C	298.15	0.003354016	0.31	-0.508638306	0.686477794	0.47	21.92857426	0.489864396	14.42949265	14.43783485	7.864832207	30.14891089	Valentin Goussard, Francois Duprat, Jean-Luc Ploix, G erard Dreyfus, Veronique Nardello-Rataj, and Jean-Marie Aubry. A new machine-learning tool for fast estimation of liquid viscosity. application to cosmetic oils. Journal of Chemical Information and Modeling, 60(4):2012-2023, 2020.
1115	methyl propyl ketone	CCCC(C)=O	273.53	0.003655906	0.6404	-0.193548677	0.839253502	0.07	22.0030297	8.979126556	17.11806368	19.33021743	9.709212208	30.38411881	WE Wasburn. International critical tables of numerical data, physics, chemistry and technology. 1st electronic edition. Knovel: Norwich, NY, 2003.
1116	methyl propyl ketone	CCCC(C)=O	282.55	0.003539197	0.5692	-0.244735109	0.825511351	0.14	22.1250198	8.790021251	16.76615118	18.9306994	9.49850009	30.57309901	WE Wasburn. International critical tables of numerical data, physics, chemistry and technology. 1st electronic edition. Knovel: Norwich, NY, 2003.
1117	Methyl propyl ketone	CCCC(C)=O	291.15	0.003434656	0.51	-0.292429824	0.815480242	0.14	22.214	8.657764445	16.51979331	18.65112627	9.360290598	30.64807921	Dabir S Viswanath, Tushar K Ghosh, Dasika HL Prasad, Nidamarty VK Dutt, Kalipatnapu Y Rani, Dabir S Viswanath, Tushar K Ghosh, Dasika HL Prasad, Nidamarty VK Dutt, and Kalipatnapu Y Rani. Correlations and estimation of pure liquid viscosity.Viscosity of Liquids: Theory, Estimation, Experiment, and Data, pages 135-405, 2007.
1118	methyl propyl ketone	CCCC(C)=O	291.45	0.00343112	0.5109	-0.291664097	0.81503425	0.13	22.22117822	8.638254048	16.49855131	18.62324735	9.339440684	30.64644554	WE Wasburn. International critical tables of numerical data, physics, chemistry and technology. 1st electronic edition. Knovel: Norwich, NY, 2003.
1119	methyl propyl ketone	CCCC(C)=O	300.92	0.003323142	0.4592	-0.337998121	0.803953292	0.18	22.31893069	8.499471582	16.22271185	18.31449236	9.186980636	30.87931683	WE Wasburn. International critical tables of numerical data, physics, chemistry and technology. 1st electronic edition. Knovel: Norwich, NY, 2003.
1120	methyl propyl ketone	CCCC(C)=O	308.58	0.003240651	0.4234	-0.373249146	0.787774883	0.23	22.46765347	8.30332465	15.83558788	17.88055182	8.968135698	30.97905941	WE Wasburn. International critical tables of numerical data, physics, chemistry and technology. 1st electronic edition. Knovel: Norwich, NY, 2003.
1121	methyl propyl ketone	CCCC(C)=O	318.44	0.003140309	0.3831	-0.416687848	0.778630052	0.36	22.56125743	8.16177519	15.59693871	17.6034821	8.825918672	31.06581188	WE Wasburn. International critical tables of numerical data, physics, chemistry and technology. 1st electronic edition. Knovel: Norwich, NY, 2003.
1122	methyl propyl ketone	CCCC(C)=O	327.09	0.003057263	0.3525	-0.452840879	0.776841916	0.29	22.57590099	8.102307648	15.52090498	17.5085886	8.773686126	31.17354455	WE Wasburn. International critical tables of numerical data, physics, chemistry and technology. 1st electronic edition. Knovel: Norwich, NY, 2003.
1123	methyl propyl ketone	CCCC(C)=O	335.39	0.002981604	0.3262	-0.486516043	0.768319793	0.45	22.65841584	7.990078583	15.31819111	17.2769798	8.664414396	31.32917822	WE Wasburn. International critical tables of numerical data, physics, chemistry and technology. 1st electronic edition. Knovel: Norwich, NY, 2003.
1124	methyl propyl ketone	CCCC(C)=O	345.89	0.002891093	0.298	-0.525783736	0.768485506	0.38	22.66036634	7.963167403	15.27700128	17.22801241	8.638294366	31.26480198	WE Wasburn. International critical tables of numerical data, physics, chemistry and technology. 1st electronic edition. Knovel: Norwich, NY, 2003.
1125	methyl propyl ketone	CCCC(C)=O	353.79	0.002826536	0.2787	-0.554863031	0.748878755	0.68	22.84644554	7.747741715	14.82378939	16.72655079	8.394096187	31.5449802	WE Wasburn. International critical tables of numerical data, physics, chemistry and technology. 1st electronic edition. Knovel: Norwich, NY, 2003.
1126	methyl propyl ketone	CCCC(C)=O	363.21	0.002753228	0.2574	-0.589391457	0.734214187	0.76	23.01488119	7.571069381	14.46533407	16.32700468	8.196120645	31.76369307	WE Wasburn. International critical tables of numerical data, physics, chemistry and technology. 1st electronic edition. Knovel: Norwich, NY, 2003.
1127	methyl propyl ketone	CCCC(C)=O	371.92	0.00268875	0.24	-0.619788758	0.729169045	0.77	23.06114851	7.47624487	14.33729599	16.16962188	8.120782087	31.83362376	WE Wasburn. International critical tables of numerical data, physics, chemistry and technology. 1st electronic edition. Knovel: Norwich, NY, 2003.
1128	2-methylpentane	CCCC(C)C	273.76	0.003652835	0.3688	-0.433209088	0.678329695	0.34	21.92871287	0.554333845	14.94781032	14.95810932	7.337869192	30.2149505	WE Wasburn. International critical tables of numerical data, physics, chemistry and technology. 1st electronic edition. Knovel: Norwich, NY, 2003.
1129	2-methylpentane	CCCC(C)C	278.74	0.003587573	0.3487	-0.457548053	0.669941342	0.34	22.02293069	0.545741885	14.70657173	14.71672269	7.212604571	30.3270495	WE Wasburn. International critical tables of numerical data, physics, chemistry and technology. 1st electronic edition. Knovel: Norwich, NY, 2003.
1130	2-methylpentane	CCCC(C)C	283.4	0.003528582	0.3316	-0.479385478	0.666783564	0.58	22.05348515	0.541236883	14.62283497	14.63287883	7.177369857	30.4449505	WE Wasburn. International critical tables of numerical data, physics, chemistry and technology. 1st electronic edition. Knovel: Norwich, NY, 2003.
1131	isohexane	CCCC(C)C	288.15	0.003470415	0.324	-0.48945499	0.661106877	0.36	22.12479208	0.529290614	14.46404788	14.47376036	7.099318172	30.43339604	WE Wasburn. International critical tables of numerical data, physics, chemistry and technology. 1st electronic edition. Knovel: Norwich, NY, 2003.
1132	2-methylpentane	CCCC(C)C	288.41	0.003467286	0.3147	-0.502103257	0.658595547	0.48	22.14339604	0.523944449	14.39462993	14.40419067	7.061886427	30.50753465	WE Wasburn. International critical tables of numerical data, physics, chemistry and technology. 1st electronic edition. Knovel: Norwich, NY, 2003.
1133	isohexane	CCCC(C)C	293.15	0.003411223	0.31	-0.508638306	0.655562421	0.52	22.17916832	0.524994085	14.30172434	14.31139302	7.017614512	30.50572277	WE Wasburn. International critical tables of numerical data, physics, chemistry and technology. 1st electronic edition. Knovel: Norwich, NY, 2003.
1134	2-methylpentane	CCCC(C)C	293.66	0.003405299	0.2987	-0.524764777	0.662991978	0.33	22.10083168	0.532502393	14.48066331	14.49048037	7.106750281	30.40585149	WE Wasburn. International critical tables of numerical data, physics, chemistry and technology. 1st electronic edition. Knovel: Norwich, NY, 2003.
1135	2-methylpentane	CCCC(C)C	298.6	0.003348962	0.2841	-0.546528766	0.655360717	0.64	22.18066337	0.522204373	14.27637181	14.28594801	7.007565846	30.58105941	WE Wasburn. International critical tables of numerical data, physics, chemistry and technology. 1st electronic edition. Knovel: Norwich, NY, 2003.
1136	isohexane	CCCC(C)C	303.15	0.003298697	0.28	-0.552841969	0.63746685	0.93	22.39286139	0.501056045	13.81383497	13.82295163	6.77614284	30.811	WE Wasburn. International critical tables of numerical data, physics, chemistry and technology. 1st electronic edition. Knovel: Norwich, NY, 2003.
1137	2-methylpentane	CCCC(C)C	305.12	0.003277399	0.267	-0.573488739	0.651354364	0.6	22.22276238	0.520635001	14.15173082	14.16133399	6.947871079	30.6069901	WE Wasburn. International critical tables of numerical data, physics, chemistry and technology. 1st electronic edition. Knovel: Norwich, NY, 2003.
1138	2-methylpentane	CCCC(C)C	309.78	0.003228097	0.255	-0.59345982	0.641348764	0.73	22.35257426	0.506335634	13.89294352	13.90220623	6.822534234	30.76572277	WE Wasburn. International critical tables of numerical data, physics, chemistry and technology. 1st electronic edition. Knovel: Norwich, NY, 2003.
1139	2-methylpentane	CCCC(C)C	314.22	0.003182484	0.245	-0.610833916	0.635914705	0.82	22.40915842	0.496433087	13.73910357	13.74810819	6.746390813	30.97842574	WE Wasburn. International critical tables of numerical data, physics, chemistry and technology. 1st electronic edition. Knovel: Norwich, NY, 2003.
1140	2-methylpentane	CCCC(C)C	318.53	0.003139422	0.2355	-0.628009089	0.637567052	0.73	22.39048515	0.499856332	13.76138213	13.77049821	6.758991042	30.84351485	WE Wasburn. International critical tables of numerical data, physics, chemistry and technology. 1st electronic edition. Knovel: Norwich, NY, 2003.
1141	2-methylpentane	CCCC(C)C	324.32	0.003083374	0.2235	-0.650722473	0.626839535	0.75	22.50719802	0.490498062	13.48391458	13.49286546	6.626629594	31.01665347	WE Wasburn. International critical tables of numerical data, physics, chemistry and technology. 1st electronic edition. Knovel: Norwich, NY, 2003.
1142	2-methylpentane	CCCC(C)C	328.58	0.003043399	0.2151	-0.66735959	0.617294785	1.01	22.61791089	0.48107679	13.23289886	13.24166932	6.503509779	31.17723762	WE Wasburn. International critical tables of numerical data, physics, chemistry and technology. 1st electronic edition. Knovel: Norwich, NY, 2003.
1143	methylpropylacetic acid	CCCC(C)C(=O)O	293.15	0.003411223	2.867	0.457427693	0.943051829	0.08	21.703	15.53194208	17.33114152	23.27275171	16.52755896	29.46164356	WE Wasburn. International critical tables of numerical data, physics, chemistry and technology. 1st electronic edition. Knovel: Norwich, NY, 2003.
1144	2-methylpentaldehyde	CCCC(C)C=O	293.15	0.003411223	0.56	-0.251811973	0.811417643	0.09	22.11742574	7.558914351	16.74141154	18.36895305	10.53732152	30.48415842	Sunghwan Kim, Paul A Thiessen, Tiejun Cheng, Jian Zhang, Asta Gindulyte, and Evan E Bolton. Pug-view: programmatic access to chemical annotations integrated in pubchem. Journal of cheminformatics, 11(1):1-11, 2019.
[truncated: 2,437 more rows]
