# Supplementary material for: Advancing material property prediction: using physics-informed machine learning models for viscosity
Source: J Cheminform. 2024 Mar 14;16:31. doi: 10.1186/s13321-024-00820-5 (PMC10938832; doi:10.1186/s13321-024-00820-5)
Supplement: Supplementary file 3 — Additional file 3. Viscosity predictions for 50 battery-relevant solvents at temperature ranges between 270 K - 330 K. [file 13321_2024_820_MOESM3_ESM.csv]

Index	Solvent Name	CANON_SMILES	Temperature (K)	Inverse temperature (1/K)	EdgePool_log(Viscosity)_pred	is_within_training
1	DME (C4H10O2)	COCCOC	270	0.0037037037037037	-0.21948497	True
2	DME (C4H10O2)	COCCOC	275	0.0036363636363636	-0.23640096	True
3	DME (C4H10O2)	COCCOC	280	0.0035714285714285	-0.2557578	True
4	DME (C4H10O2)	COCCOC	285	0.0035087719298245	-0.26895866	True
5	DME (C4H10O2)	COCCOC	290	0.0034482758620689	-0.2863949	True
6	DME (C4H10O2)	COCCOC	295	0.0033898305084745	-0.2909127	True
7	DME (C4H10O2)	COCCOC	300	0.0033333333333333	-0.2944702	True
8	DME (C4H10O2)	COCCOC	305	0.0032786885245901	-0.2912501	True
9	DME (C4H10O2)	COCCOC	310	0.0032258064516129	-0.27956796	True
10	DME (C4H10O2)	COCCOC	315	0.0031746031746031	-0.28310618	True
11	DME (C4H10O2)	COCCOC	320	0.003125	-0.29197842	True
12	DME (C4H10O2)	COCCOC	325	0.003076923076923	-0.30808192	True
13	DME (C4H10O2)	COCCOC	330	0.003030303030303	-0.32330996	True
14	EC (C3H4O3)	O=C1OCCO1	270	0.0037037037037037	0.2892093	True
15	EC (C3H4O3)	O=C1OCCO1	275	0.0036363636363636	0.3198788	True
16	EC (C3H4O3)	O=C1OCCO1	280	0.0035714285714285	0.31491965	True
17	EC (C3H4O3)	O=C1OCCO1	285	0.0035087719298245	0.31684116	True
18	EC (C3H4O3)	O=C1OCCO1	290	0.0034482758620689	0.31354693	True
19	EC (C3H4O3)	O=C1OCCO1	295	0.0033898305084745	0.29961678	True
20	EC (C3H4O3)	O=C1OCCO1	300	0.0033333333333333	0.28561467	True
21	EC (C3H4O3)	O=C1OCCO1	305	0.0032786885245901	0.27185345	True
22	EC (C3H4O3)	O=C1OCCO1	310	0.0032258064516129	0.2559485	True
23	EC (C3H4O3)	O=C1OCCO1	315	0.0031746031746031	0.23605809	True
24	EC (C3H4O3)	O=C1OCCO1	320	0.003125	0.20587517	True
25	EC (C3H4O3)	O=C1OCCO1	325	0.003076923076923	0.16741467	True
26	EC (C3H4O3)	O=C1OCCO1	330	0.003030303030303	0.11974175	True
27	PC (C4H6O3)	CC1COC(=O)O1	270	0.0037037037037037	0.3208938	True
28	PC (C4H6O3)	CC1COC(=O)O1	275	0.0036363636363636	0.29446366	True
29	PC (C4H6O3)	CC1COC(=O)O1	280	0.0035714285714285	0.26450458	True
30	PC (C4H6O3)	CC1COC(=O)O1	285	0.0035087719298245	0.25144485	True
31	PC (C4H6O3)	CC1COC(=O)O1	290	0.0034482758620689	0.26359853	True
32	PC (C4H6O3)	CC1COC(=O)O1	295	0.0033898305084745	0.27259803	True
33	PC (C4H6O3)	CC1COC(=O)O1	300	0.0033333333333333	0.26830843	True
34	PC (C4H6O3)	CC1COC(=O)O1	305	0.0032786885245901	0.26075903	True
35	PC (C4H6O3)	CC1COC(=O)O1	310	0.0032258064516129	0.24203748	True
36	PC (C4H6O3)	CC1COC(=O)O1	315	0.0031746031746031	0.21441835	True
37	PC (C4H6O3)	CC1COC(=O)O1	320	0.003125	0.16691571	True
38	PC (C4H6O3)	CC1COC(=O)O1	325	0.003076923076923	0.100154504	True
39	PC (C4H6O3)	CC1COC(=O)O1	330	0.003030303030303	0.022515047	True
40	DEC (C5H10O3)	CCOC(=O)OCC	270	0.0037037037037037	0.09676133	True
41	DEC (C5H10O3)	CCOC(=O)OCC	275	0.0036363636363636	0.065623805	True
42	DEC (C5H10O3)	CCOC(=O)OCC	280	0.0035714285714285	0.05599337	True
43	DEC (C5H10O3)	CCOC(=O)OCC	285	0.0035087719298245	0.036680285	True
44	DEC (C5H10O3)	CCOC(=O)OCC	290	0.0034482758620689	0.013142999	True
45	DEC (C5H10O3)	CCOC(=O)OCC	295	0.0033898305084745	-0.015466472	True
46	DEC (C5H10O3)	CCOC(=O)OCC	300	0.0033333333333333	-0.062323757	True
47	DEC (C5H10O3)	CCOC(=O)OCC	305	0.0032786885245901	-0.11102179	True
48	DEC (C5H10O3)	CCOC(=O)OCC	310	0.0032258064516129	-0.15402362	True
49	DEC (C5H10O3)	CCOC(=O)OCC	315	0.0031746031746031	-0.19874904	True
50	DEC (C5H10O3)	CCOC(=O)OCC	320	0.003125	-0.23600566	True
51	DEC (C5H10O3)	CCOC(=O)OCC	325	0.003076923076923	-0.256967	True
52	DEC (C5H10O3)	CCOC(=O)OCC	330	0.003030303030303	-0.2723885	True
53	DMC (C3H6O3)	COC(=O)OC	270	0.0037037037037037	-0.04783103	True
54	DMC (C3H6O3)	COC(=O)OC	275	0.0036363636363636	-0.092979185	True
55	DMC (C3H6O3)	COC(=O)OC	280	0.0035714285714285	-0.11744508	True
56	DMC (C3H6O3)	COC(=O)OC	285	0.0035087719298245	-0.143738	True
57	DMC (C3H6O3)	COC(=O)OC	290	0.0034482758620689	-0.16847317	True
58	DMC (C3H6O3)	COC(=O)OC	295	0.0033898305084745	-0.19354041	True
59	DMC (C3H6O3)	COC(=O)OC	300	0.0033333333333333	-0.23735082	True
60	DMC (C3H6O3)	COC(=O)OC	305	0.0032786885245901	-0.28285295	True
61	DMC (C3H6O3)	COC(=O)OC	310	0.0032258064516129	-0.31537434	True
62	DMC (C3H6O3)	COC(=O)OC	315	0.0031746031746031	-0.3449073	True
63	DMC (C3H6O3)	COC(=O)OC	320	0.003125	-0.37019226	True
64	DMC (C3H6O3)	COC(=O)OC	325	0.003076923076923	-0.38474894	True
65	DMC (C3H6O3)	COC(=O)OC	330	0.003030303030303	-0.39548635	True
66	FEC (C3H3FO3)	O=C1OCC(F)O1	270	0.0037037037037037	0.48439723	False
67	FEC (C3H3FO3)	O=C1OCC(F)O1	275	0.0036363636363636	0.4421614	False
68	FEC (C3H3FO3)	O=C1OCC(F)O1	280	0.0035714285714285	0.40748248	False
69	FEC (C3H3FO3)	O=C1OCC(F)O1	285	0.0035087719298245	0.3741888	False
70	FEC (C3H3FO3)	O=C1OCC(F)O1	290	0.0034482758620689	0.35259235	False
71	FEC (C3H3FO3)	O=C1OCC(F)O1	295	0.0033898305084745	0.3195905	False
72	FEC (C3H3FO3)	O=C1OCC(F)O1	300	0.0033333333333333	0.283382	False
73	FEC (C3H3FO3)	O=C1OCC(F)O1	305	0.0032786885245901	0.24144675	False
74	FEC (C3H3FO3)	O=C1OCC(F)O1	310	0.0032258064516129	0.189339	False
75	FEC (C3H3FO3)	O=C1OCC(F)O1	315	0.0031746031746031	0.11244018	False
76	FEC (C3H3FO3)	O=C1OCC(F)O1	320	0.003125	0.061784796	False
77	FEC (C3H3FO3)	O=C1OCC(F)O1	325	0.003076923076923	0.02449362	False
78	FEC (C3H3FO3)	O=C1OCC(F)O1	330	0.003030303030303	-0.014444461	False
79	FDMB (C6H10F4O2)	COCC(F)(F)C(F)(F)COC	270	0.0037037037037037	0.20459285	False
80	FDMB (C6H10F4O2)	COCC(F)(F)C(F)(F)COC	275	0.0036363636363636	0.20259687	False
81	FDMB (C6H10F4O2)	COCC(F)(F)C(F)(F)COC	280	0.0035714285714285	0.14651945	False
82	FDMB (C6H10F4O2)	COCC(F)(F)C(F)(F)COC	285	0.0035087719298245	0.10271627	False
83	FDMB (C6H10F4O2)	COCC(F)(F)C(F)(F)COC	290	0.0034482758620689	0.04432582	False
84	FDMB (C6H10F4O2)	COCC(F)(F)C(F)(F)COC	295	0.0033898305084745	-0.0008015279	False
85	FDMB (C6H10F4O2)	COCC(F)(F)C(F)(F)COC	300	0.0033333333333333	-0.0421812	False
86	FDMB (C6H10F4O2)	COCC(F)(F)C(F)(F)COC	305	0.0032786885245901	-0.08504756	False
87	FDMB (C6H10F4O2)	COCC(F)(F)C(F)(F)COC	310	0.0032258064516129	-0.13688938	False
88	FDMB (C6H10F4O2)	COCC(F)(F)C(F)(F)COC	315	0.0031746031746031	-0.18721843	False
89	FDMB (C6H10F4O2)	COCC(F)(F)C(F)(F)COC	320	0.003125	-0.22590649	False
90	FDMB (C6H10F4O2)	COCC(F)(F)C(F)(F)COC	325	0.003076923076923	-0.26449198	False
91	FDMB (C6H10F4O2)	COCC(F)(F)C(F)(F)COC	330	0.003030303030303	-0.2928098	False
92	BTFE (CF3CH2)2O	FC(F)(F)COCC(F)(F)F	270	0.0037037037037037	-0.19180608	False
93	BTFE (CF3CH2)2O	FC(F)(F)COCC(F)(F)F	275	0.0036363636363636	-0.21307324	False
94	BTFE (CF3CH2)2O	FC(F)(F)COCC(F)(F)F	280	0.0035714285714285	-0.23520142	False
95	BTFE (CF3CH2)2O	FC(F)(F)COCC(F)(F)F	285	0.0035087719298245	-0.25869355	False
96	BTFE (CF3CH2)2O	FC(F)(F)COCC(F)(F)F	290	0.0034482758620689	-0.27123275	False
97	BTFE (CF3CH2)2O	FC(F)(F)COCC(F)(F)F	295	0.0033898305084745	-0.30552748	False
98	BTFE (CF3CH2)2O	FC(F)(F)COCC(F)(F)F	300	0.0033333333333333	-0.3533345	False
99	BTFE (CF3CH2)2O	FC(F)(F)COCC(F)(F)F	305	0.0032786885245901	-0.34578228	False
100	BTFE (CF3CH2)2O	FC(F)(F)COCC(F)(F)F	310	0.0032258064516129	-0.36472052	False
101	BTFE (CF3CH2)2O	FC(F)(F)COCC(F)(F)F	315	0.0031746031746031	-0.39409256	False
102	BTFE (CF3CH2)2O	FC(F)(F)COCC(F)(F)F	320	0.003125	-0.42161962	False
103	BTFE (CF3CH2)2O	FC(F)(F)COCC(F)(F)F	325	0.003076923076923	-0.45116517	False
104	BTFE (CF3CH2)2O	FC(F)(F)COCC(F)(F)F	330	0.003030303030303	-0.492749	False
105	FEMC (C4H5F3O3)	COC(=O)OCCF	270	0.0037037037037037	0.32653782	False
106	FEMC (C4H5F3O3)	COC(=O)OCCF	275	0.0036363636363636	0.30461034	False
107	FEMC (C4H5F3O3)	COC(=O)OCCF	280	0.0035714285714285	0.28713122	False
108	FEMC (C4H5F3O3)	COC(=O)OCCF	285	0.0035087719298245	0.27228585	False
109	FEMC (C4H5F3O3)	COC(=O)OCCF	290	0.0034482758620689	0.24832183	False
110	FEMC (C4H5F3O3)	COC(=O)OCCF	295	0.0033898305084745	0.22272156	False
111	FEMC (C4H5F3O3)	COC(=O)OCCF	300	0.0033333333333333	0.16766605	False
112	FEMC (C4H5F3O3)	COC(=O)OCCF	305	0.0032786885245901	0.11233031	False
113	FEMC (C4H5F3O3)	COC(=O)OCCF	310	0.0032258064516129	0.0795189	False
114	FEMC (C4H5F3O3)	COC(=O)OCCF	315	0.0031746031746031	0.04854475	False
115	FEMC (C4H5F3O3)	COC(=O)OCCF	320	0.003125	-0.0063144024	False
116	FEMC (C4H5F3O3)	COC(=O)OCCF	325	0.003076923076923	-0.047540635	False
117	FEMC (C4H5F3O3)	COC(=O)OCCF	330	0.003030303030303	-0.090209216	False
118	D2 (C4H3F7O1)	FC(F)C(F)(F)OCC(F)(F)F	270	0.0037037037037037	-0.021195328	False
119	D2 (C4H3F7O1)	FC(F)C(F)(F)OCC(F)(F)F	275	0.0036363636363636	-0.041849785	False
120	D2 (C4H3F7O1)	FC(F)C(F)(F)OCC(F)(F)F	280	0.0035714285714285	-0.08678113	False
121	D2 (C4H3F7O1)	FC(F)C(F)(F)OCC(F)(F)F	285	0.0035087719298245	-0.116161615	False
122	D2 (C4H3F7O1)	FC(F)C(F)(F)OCC(F)(F)F	290	0.0034482758620689	-0.13672131	False
123	D2 (C4H3F7O1)	FC(F)C(F)(F)OCC(F)(F)F	295	0.0033898305084745	-0.17739555	False
124	D2 (C4H3F7O1)	FC(F)C(F)(F)OCC(F)(F)F	300	0.0033333333333333	-0.25711817	False
125	D2 (C4H3F7O1)	FC(F)C(F)(F)OCC(F)(F)F	305	0.0032786885245901	-0.31603792	False
126	D2 (C4H3F7O1)	FC(F)C(F)(F)OCC(F)(F)F	310	0.0032258064516129	-0.37428027	False
127	D2 (C4H3F7O1)	FC(F)C(F)(F)OCC(F)(F)F	315	0.0031746031746031	-0.43880904	False
128	D2 (C4H3F7O1)	FC(F)C(F)(F)OCC(F)(F)F	320	0.003125	-0.47818258	False
129	D2 (C4H3F7O1)	FC(F)C(F)(F)OCC(F)(F)F	325	0.003076923076923	-0.5131981	False
130	D2 (C4H3F7O1)	FC(F)C(F)(F)OCC(F)(F)F	330	0.003030303030303	-0.5603286	False
131	TTE (C5H4F8O)	FC(F)C(F)(F)COC(F)(F)C(F)F	270	0.0037037037037037	0.3690375	False
132	TTE (C5H4F8O)	FC(F)C(F)(F)COC(F)(F)C(F)F	275	0.0036363636363636	0.34479457	False
133	TTE (C5H4F8O)	FC(F)C(F)(F)COC(F)(F)C(F)F	280	0.0035714285714285	0.2875307	False
134	TTE (C5H4F8O)	FC(F)C(F)(F)COC(F)(F)C(F)F	285	0.0035087719298245	0.22256163	False
135	TTE (C5H4F8O)	FC(F)C(F)(F)COC(F)(F)C(F)F	290	0.0034482758620689	0.1279848	False
136	TTE (C5H4F8O)	FC(F)C(F)(F)COC(F)(F)C(F)F	295	0.0033898305084745	0.047099136	False
137	TTE (C5H4F8O)	FC(F)C(F)(F)COC(F)(F)C(F)F	300	0.0033333333333333	-0.041459344	False
138	TTE (C5H4F8O)	FC(F)C(F)(F)COC(F)(F)C(F)F	305	0.0032786885245901	-0.12904193	False
139	TTE (C5H4F8O)	FC(F)C(F)(F)COC(F)(F)C(F)F	310	0.0032258064516129	-0.19443434	False
140	TTE (C5H4F8O)	FC(F)C(F)(F)COC(F)(F)C(F)F	315	0.0031746031746031	-0.25317845	False
141	TTE (C5H4F8O)	FC(F)C(F)(F)COC(F)(F)C(F)F	320	0.003125	-0.2981614	False
142	TTE (C5H4F8O)	FC(F)C(F)(F)COC(F)(F)C(F)F	325	0.003076923076923	-0.35903305	False
143	TTE (C5H4F8O)	FC(F)C(F)(F)COC(F)(F)C(F)F	330	0.003030303030303	-0.4273765	False
144	DOL (C3H6O2)	C1COCO1	270	0.0037037037037037	-0.07635033	True
145	DOL (C3H6O2)	C1COCO1	275	0.0036363636363636	-0.09288286	True
146	DOL (C3H6O2)	C1COCO1	280	0.0035714285714285	-0.047271557	True
147	DOL (C3H6O2)	C1COCO1	285	0.0035087719298245	-0.0014244057	True
148	DOL (C3H6O2)	C1COCO1	290	0.0034482758620689	-0.008359419	True
149	DOL (C3H6O2)	C1COCO1	295	0.0033898305084745	-0.037814118	True
150	DOL (C3H6O2)	C1COCO1	300	0.0033333333333333	-0.056537546	True
151	DOL (C3H6O2)	C1COCO1	305	0.0032786885245901	-0.085041985	True
152	DOL (C3H6O2)	C1COCO1	310	0.0032258064516129	-0.120870754	True
153	DOL (C3H6O2)	C1COCO1	315	0.0031746031746031	-0.15666169	True
154	DOL (C3H6O2)	C1COCO1	320	0.003125	-0.18947901	True
155	DOL (C3H6O2)	C1COCO1	325	0.003076923076923	-0.22067922	True
156	DOL (C3H6O2)	C1COCO1	330	0.003030303030303	-0.24575126	True
157	Diethyl ether (C4H10O1)	CCOCC	270	0.0037037037037037	-0.45495555	True
158	Diethyl ether (C4H10O1)	CCOCC	275	0.0036363636363636	-0.46559694	True
159	Diethyl ether (C4H10O1)	CCOCC	280	0.0035714285714285	-0.49334416	True
160	Diethyl ether (C4H10O1)	CCOCC	285	0.0035087719298245	-0.5141608	True
161	Diethyl ether (C4H10O1)	CCOCC	290	0.0034482758620689	-0.52298373	True
162	Diethyl ether (C4H10O1)	CCOCC	295	0.0033898305084745	-0.530514	True
163	Diethyl ether (C4H10O1)	CCOCC	300	0.0033333333333333	-0.53859067	True
164	Diethyl ether (C4H10O1)	CCOCC	305	0.0032786885245901	-0.54469323	True
165	Diethyl ether (C4H10O1)	CCOCC	310	0.0032258064516129	-0.5525923	True
166	Diethyl ether (C4H10O1)	CCOCC	315	0.0031746031746031	-0.5645991	True
167	Diethyl ether (C4H10O1)	CCOCC	320	0.003125	-0.5804784	True
168	Diethyl ether (C4H10O1)	CCOCC	325	0.003076923076923	-0.5988228	True
169	Diethyl ether (C4H10O1)	CCOCC	330	0.003030303030303	-0.6162904	True
170	FM (CH3F)	CF	270	0.0037037037037037	-0.68585086	False
171	FM (CH3F)	CF	275	0.0036363636363636	-0.68841463	False
172	FM (CH3F)	CF	280	0.0035714285714285	-0.69129294	False
173	FM (CH3F)	CF	285	0.0035087719298245	-0.6960371	False
174	FM (CH3F)	CF	290	0.0034482758620689	-0.7003543	False
175	FM (CH3F)	CF	295	0.0033898305084745	-0.70468265	False
176	FM (CH3F)	CF	300	0.0033333333333333	-0.7121041	False
177	FM (CH3F)	CF	305	0.0032786885245901	-0.721374	False
178	FM (CH3F)	CF	310	0.0032258064516129	-0.7283068	False
179	FM (CH3F)	CF	315	0.0031746031746031	-0.7319503	False
180	FM (CH3F)	CF	320	0.003125	-0.7356353	False
181	FM (CH3F)	CF	325	0.003076923076923	-0.73953295	False
182	FM (CH3F)	CF	330	0.003030303030303	-0.74532485	False
183	DMB (C6H14O2)	COC(C)C(C)OC	270	0.0037037037037037	-0.25680116	False
184	DMB (C6H14O2)	COC(C)C(C)OC	275	0.0036363636363636	-0.20838995	False
185	DMB (C6H14O2)	COC(C)C(C)OC	280	0.0035714285714285	-0.19102167	False
186	DMB (C6H14O2)	COC(C)C(C)OC	285	0.0035087719298245	-0.19726233	False
187	DMB (C6H14O2)	COC(C)C(C)OC	290	0.0034482758620689	-0.18251984	False
188	DMB (C6H14O2)	COC(C)C(C)OC	295	0.0033898305084745	-0.18206482	False
189	DMB (C6H14O2)	COC(C)C(C)OC	300	0.0033333333333333	-0.17613569	False
190	DMB (C6H14O2)	COC(C)C(C)OC	305	0.0032786885245901	-0.15494396	False
191	DMB (C6H14O2)	COC(C)C(C)OC	310	0.0032258064516129	-0.16989896	False
192	DMB (C6H14O2)	COC(C)C(C)OC	315	0.0031746031746031	-0.2187179	False
193	DMB (C6H14O2)	COC(C)C(C)OC	320	0.003125	-0.29390064	False
194	DMB (C6H14O2)	COC(C)C(C)OC	325	0.003076923076923	-0.3453927	False
195	DMB (C6H14O2)	COC(C)C(C)OC	330	0.003030303030303	-0.39207375	False
196	TMS ((CH2)4SO2))	O=S1(=O)CCCC1	270	0.0037037037037037	0.96916723	True
197	TMS ((CH2)4SO2))	O=S1(=O)CCCC1	275	0.0036363636363636	0.9331932	True
198	TMS ((CH2)4SO2))	O=S1(=O)CCCC1	280	0.0035714285714285	0.8921747	True
199	TMS ((CH2)4SO2))	O=S1(=O)CCCC1	285	0.0035087719298245	0.86689395	True
200	TMS ((CH2)4SO2))	O=S1(=O)CCCC1	290	0.0034482758620689	0.8351275	True
201	TMS ((CH2)4SO2))	O=S1(=O)CCCC1	295	0.0033898305084745	0.8038534	True
202	TMS ((CH2)4SO2))	O=S1(=O)CCCC1	300	0.0033333333333333	0.77322906	True
203	TMS ((CH2)4SO2))	O=S1(=O)CCCC1	305	0.0032786885245901	0.72710717	True
204	TMS ((CH2)4SO2))	O=S1(=O)CCCC1	310	0.0032258064516129	0.65866303	True
205	TMS ((CH2)4SO2))	O=S1(=O)CCCC1	315	0.0031746031746031	0.60864824	True
206	TMS ((CH2)4SO2))	O=S1(=O)CCCC1	320	0.003125	0.58032936	True
207	TMS ((CH2)4SO2))	O=S1(=O)CCCC1	325	0.003076923076923	0.55448306	True
208	TMS ((CH2)4SO2))	O=S1(=O)CCCC1	330	0.003030303030303	0.52154785	True
209	TFEO (C7H7F9O3)	FC(F)(F)COC(OCC(F)(F)F)OCC(F)(F)F	270	0.0037037037037037	0.36410892	False
210	TFEO (C7H7F9O3)	FC(F)(F)COC(OCC(F)(F)F)OCC(F)(F)F	275	0.0036363636363636	0.4276618	False
211	TFEO (C7H7F9O3)	FC(F)(F)COC(OCC(F)(F)F)OCC(F)(F)F	280	0.0035714285714285	0.42623466	False
212	TFEO (C7H7F9O3)	FC(F)(F)COC(OCC(F)(F)F)OCC(F)(F)F	285	0.0035087719298245	0.4419677	False
213	TFEO (C7H7F9O3)	FC(F)(F)COC(OCC(F)(F)F)OCC(F)(F)F	290	0.0034482758620689	0.3973649	False
214	TFEO (C7H7F9O3)	FC(F)(F)COC(OCC(F)(F)F)OCC(F)(F)F	295	0.0033898305084745	0.3170184	False
215	TFEO (C7H7F9O3)	FC(F)(F)COC(OCC(F)(F)F)OCC(F)(F)F	300	0.0033333333333333	0.1983561	False
216	TFEO (C7H7F9O3)	FC(F)(F)COC(OCC(F)(F)F)OCC(F)(F)F	305	0.0032786885245901	0.15020683	False
217	TFEO (C7H7F9O3)	FC(F)(F)COC(OCC(F)(F)F)OCC(F)(F)F	310	0.0032258064516129	0.0713775	False
218	TFEO (C7H7F9O3)	FC(F)(F)COC(OCC(F)(F)F)OCC(F)(F)F	315	0.0031746031746031	-0.0028187986	False
219	TFEO (C7H7F9O3)	FC(F)(F)COC(OCC(F)(F)F)OCC(F)(F)F	320	0.003125	-0.079698734	False
220	TFEO (C7H7F9O3)	FC(F)(F)COC(OCC(F)(F)F)OCC(F)(F)F	325	0.003076923076923	-0.15545538	False
221	TFEO (C7H7F9O3)	FC(F)(F)COC(OCC(F)(F)F)OCC(F)(F)F	330	0.003030303030303	-0.2256931	False
222	TFEC (C5H4F6O3)	O=C(OCC(F)(F)F)OCC(F)(F)F	270	0.0037037037037037	0.2724385	False
223	TFEC (C5H4F6O3)	O=C(OCC(F)(F)F)OCC(F)(F)F	275	0.0036363636363636	0.2994095	False
224	TFEC (C5H4F6O3)	O=C(OCC(F)(F)F)OCC(F)(F)F	280	0.0035714285714285	0.31571832	False
225	TFEC (C5H4F6O3)	O=C(OCC(F)(F)F)OCC(F)(F)F	285	0.0035087719298245	0.29031786	False
226	TFEC (C5H4F6O3)	O=C(OCC(F)(F)F)OCC(F)(F)F	290	0.0034482758620689	0.24352078	False
227	TFEC (C5H4F6O3)	O=C(OCC(F)(F)F)OCC(F)(F)F	295	0.0033898305084745	0.1656366	False
228	TFEC (C5H4F6O3)	O=C(OCC(F)(F)F)OCC(F)(F)F	300	0.0033333333333333	0.050757125	False
229	TFEC (C5H4F6O3)	O=C(OCC(F)(F)F)OCC(F)(F)F	305	0.0032786885245901	-0.012076622	False
230	TFEC (C5H4F6O3)	O=C(OCC(F)(F)F)OCC(F)(F)F	310	0.0032258064516129	-0.07429786	False
231	TFEC (C5H4F6O3)	O=C(OCC(F)(F)F)OCC(F)(F)F	315	0.0031746031746031	-0.13961451	False
232	TFEC (C5H4F6O3)	O=C(OCC(F)(F)F)OCC(F)(F)F	320	0.003125	-0.18766703	False
233	TFEC (C5H4F6O3)	O=C(OCC(F)(F)F)OCC(F)(F)F	325	0.003076923076923	-0.21962763	False
234	TFEC (C5H4F6O3)	O=C(OCC(F)(F)F)OCC(F)(F)F	330	0.003030303030303	-0.2633776	False
235	TEP (C6H15O4P)	CCOP(=O)(OCC)OCC	270	0.0037037037037037	0.59370655	True
236	TEP (C6H15O4P)	CCOP(=O)(OCC)OCC	275	0.0036363636363636	0.5054327	True
237	TEP (C6H15O4P)	CCOP(=O)(OCC)OCC	280	0.0035714285714285	0.45043272	True
238	TEP (C6H15O4P)	CCOP(=O)(OCC)OCC	285	0.0035087719298245	0.4121134	True
239	TEP (C6H15O4P)	CCOP(=O)(OCC)OCC	290	0.0034482758620689	0.35775763	True
240	TEP (C6H15O4P)	CCOP(=O)(OCC)OCC	295	0.0033898305084745	0.31001157	True
241	TEP (C6H15O4P)	CCOP(=O)(OCC)OCC	300	0.0033333333333333	0.2604569	True
242	TEP (C6H15O4P)	CCOP(=O)(OCC)OCC	305	0.0032786885245901	0.23565863	True
243	TEP (C6H15O4P)	CCOP(=O)(OCC)OCC	310	0.0032258064516129	0.2083427	True
244	TEP (C6H15O4P)	CCOP(=O)(OCC)OCC	315	0.0031746031746031	0.1693691	True
245	TEP (C6H15O4P)	CCOP(=O)(OCC)OCC	320	0.003125	0.12362685	True
246	TEP (C6H15O4P)	CCOP(=O)(OCC)OCC	325	0.003076923076923	0.061631747	True
247	TEP (C6H15O4P)	CCOP(=O)(OCC)OCC	330	0.003030303030303	0.012788305	True
248	EMC (C4H8O3)	CCOC(=O)OC	270	0.0037037037037037	0.017654277	False
249	EMC (C4H8O3)	CCOC(=O)OC	275	0.0036363636363636	-0.026312983	False
250	EMC (C4H8O3)	CCOC(=O)OC	280	0.0035714285714285	-0.047063977	False
251	EMC (C4H8O3)	CCOC(=O)OC	285	0.0035087719298245	-0.067438886	False
252	EMC (C4H8O3)	CCOC(=O)OC	290	0.0034482758620689	-0.08871555	False
253	EMC (C4H8O3)	CCOC(=O)OC	295	0.0033898305084745	-0.11171451	False
254	EMC (C4H8O3)	CCOC(=O)OC	300	0.0033333333333333	-0.15305409	False
255	EMC (C4H8O3)	CCOC(=O)OC	305	0.0032786885245901	-0.20442286	False
256	EMC (C4H8O3)	CCOC(=O)OC	310	0.0032258064516129	-0.23988155	False
257	EMC (C4H8O3)	CCOC(=O)OC	315	0.0031746031746031	-0.27134797	False
258	EMC (C4H8O3)	CCOC(=O)OC	320	0.003125	-0.29572463	False
259	EMC (C4H8O3)	CCOC(=O)OC	325	0.003076923076923	-0.31448177	False
260	EMC (C4H8O3)	CCOC(=O)OC	330	0.003030303030303	-0.32948264	False
261	VC (C3H2O3)	O=c1occo1	270	0.0037037037037037	0.22683436	False
262	VC (C3H2O3)	O=c1occo1	275	0.0036363636363636	0.19288623	False
263	VC (C3H2O3)	O=c1occo1	280	0.0035714285714285	0.15653598	False
264	VC (C3H2O3)	O=c1occo1	285	0.0035087719298245	0.11700325	False
265	VC (C3H2O3)	O=c1occo1	290	0.0034482758620689	0.08153966	False
266	VC (C3H2O3)	O=c1occo1	295	0.0033898305084745	0.03777846	False
267	VC (C3H2O3)	O=c1occo1	300	0.0033333333333333	-0.01317733	False
268	VC (C3H2O3)	O=c1occo1	305	0.0032786885245901	-0.073731124	False
269	VC (C3H2O3)	O=c1occo1	310	0.0032258064516129	-0.13228579	False
270	VC (C3H2O3)	O=c1occo1	315	0.0031746031746031	-0.17159322	False
271	VC (C3H2O3)	O=c1occo1	320	0.003125	-0.19652715	False
272	VC (C3H2O3)	O=c1occo1	325	0.003076923076923	-0.21238056	False
273	VC (C3H2O3)	O=c1occo1	330	0.003030303030303	-0.22401424	False
274	GBL (C4H6O2)	O=C1CCCO1	270	0.0037037037037037	0.22586627	True
275	GBL (C4H6O2)	O=C1CCCO1	275	0.0036363636363636	0.24405259	True
276	GBL (C4H6O2)	O=C1CCCO1	280	0.0035714285714285	0.27856687	True
277	GBL (C4H6O2)	O=C1CCCO1	285	0.0035087719298245	0.291499	True
278	GBL (C4H6O2)	O=C1CCCO1	290	0.0034482758620689	0.2747571	True
279	GBL (C4H6O2)	O=C1CCCO1	295	0.0033898305084745	0.2587636	True
280	GBL (C4H6O2)	O=C1CCCO1	300	0.0033333333333333	0.23490359	True
281	GBL (C4H6O2)	O=C1CCCO1	305	0.0032786885245901	0.20320436	True
282	GBL (C4H6O2)	O=C1CCCO1	310	0.0032258064516129	0.16703063	True
283	GBL (C4H6O2)	O=C1CCCO1	315	0.0031746031746031	0.1329188	True
284	GBL (C4H6O2)	O=C1CCCO1	320	0.003125	0.09919101	True
285	GBL (C4H6O2)	O=C1CCCO1	325	0.003076923076923	0.06522075	True
286	GBL (C4H6O2)	O=C1CCCO1	330	0.003030303030303	0.034453303	True
287	HFME (C4H4F6O)	COC(C(F)(F)F)C(F)(F)F	270	0.0037037037037037	-0.097879454	False
288	HFME (C4H4F6O)	COC(C(F)(F)F)C(F)(F)F	275	0.0036363636363636	-0.15754113	False
289	HFME (C4H4F6O)	COC(C(F)(F)F)C(F)(F)F	280	0.0035714285714285	-0.22361732	False
290	HFME (C4H4F6O)	COC(C(F)(F)F)C(F)(F)F	285	0.0035087719298245	-0.2943557	False
291	HFME (C4H4F6O)	COC(C(F)(F)F)C(F)(F)F	290	0.0034482758620689	-0.37588707	False
292	HFME (C4H4F6O)	COC(C(F)(F)F)C(F)(F)F	295	0.0033898305084745	-0.41101122	False
293	HFME (C4H4F6O)	COC(C(F)(F)F)C(F)(F)F	300	0.0033333333333333	-0.42950436	False
294	HFME (C4H4F6O)	COC(C(F)(F)F)C(F)(F)F	305	0.0032786885245901	-0.5030347	False
295	HFME (C4H4F6O)	COC(C(F)(F)F)C(F)(F)F	310	0.0032258064516129	-0.6189433	False
296	HFME (C4H4F6O)	COC(C(F)(F)F)C(F)(F)F	315	0.0031746031746031	-0.7028627	False
297	HFME (C4H4F6O)	COC(C(F)(F)F)C(F)(F)F	320	0.003125	-0.7765335	False
298	HFME (C4H4F6O)	COC(C(F)(F)F)C(F)(F)F	325	0.003076923076923	-0.84059656	False
299	HFME (C4H4F6O)	COC(C(F)(F)F)C(F)(F)F	330	0.003030303030303	-0.9067248	False
300	DMSO (C2H6OS)	CS(C)=O	270	0.0037037037037037	0.35826316	True
301	DMSO (C2H6OS)	CS(C)=O	275	0.0036363636363636	0.35666275	True
302	DMSO (C2H6OS)	CS(C)=O	280	0.0035714285714285	0.3538778	True
303	DMSO (C2H6OS)	CS(C)=O	285	0.0035087719298245	0.3442814	True
304	DMSO (C2H6OS)	CS(C)=O	290	0.0034482758620689	0.3221321	True
305	DMSO (C2H6OS)	CS(C)=O	295	0.0033898305084745	0.29977146	True
306	DMSO (C2H6OS)	CS(C)=O	300	0.0033333333333333	0.27641904	True
307	DMSO (C2H6OS)	CS(C)=O	305	0.0032786885245901	0.24555127	True
308	DMSO (C2H6OS)	CS(C)=O	310	0.0032258064516129	0.20464616	True
309	DMSO (C2H6OS)	CS(C)=O	315	0.0031746031746031	0.15726717	True
310	DMSO (C2H6OS)	CS(C)=O	320	0.003125	0.11924423	True
311	DMSO (C2H6OS)	CS(C)=O	325	0.003076923076923	0.08224247	True
312	DMSO (C2H6OS)	CS(C)=O	330	0.003030303030303	0.04762562	True
326	AN (CH3CN)	CC#N	270	0.0037037037037037	-0.2879282	True
327	AN (CH3CN)	CC#N	275	0.0036363636363636	-0.30637425	True
328	AN (CH3CN)	CC#N	280	0.0035714285714285	-0.32506472	True
329	AN (CH3CN)	CC#N	285	0.0035087719298245	-0.34909207	True
330	AN (CH3CN)	CC#N	290	0.0034482758620689	-0.372689	True
331	AN (CH3CN)	CC#N	295	0.0033898305084745	-0.40396816	True
332	AN (CH3CN)	CC#N	300	0.0033333333333333	-0.4316819	True
333	AN (CH3CN)	CC#N	305	0.0032786885245901	-0.44391173	True
334	AN (CH3CN)	CC#N	310	0.0032258064516129	-0.46270868	True
335	AN (CH3CN)	CC#N	315	0.0031746031746031	-0.4828578	True
336	AN (CH3CN)	CC#N	320	0.003125	-0.5048175	True
337	AN (CH3CN)	CC#N	325	0.003076923076923	-0.52323294	True
338	AN (CH3CN)	CC#N	330	0.003030303030303	-0.53986156	True
339	THF (C4H8O)	C1CCOC1	270	0.0037037037037037	-0.070022784	True
340	THF (C4H8O)	C1CCOC1	275	0.0036363636363636	-0.1004519	True
341	THF (C4H8O)	C1CCOC1	280	0.0035714285714285	-0.13090271	True
342	THF (C4H8O)	C1CCOC1	285	0.0035087719298245	-0.14768198	True
343	THF (C4H8O)	C1CCOC1	290	0.0034482758620689	-0.16215676	True
344	THF (C4H8O)	C1CCOC1	295	0.0033898305084745	-0.17634113	True
345	THF (C4H8O)	C1CCOC1	300	0.0033333333333333	-0.18526283	True
346	THF (C4H8O)	C1CCOC1	305	0.0032786885245901	-0.21329474	True
347	THF (C4H8O)	C1CCOC1	310	0.0032258064516129	-0.22654295	True
348	THF (C4H8O)	C1CCOC1	315	0.0031746031746031	-0.2303184	True
349	THF (C4H8O)	C1CCOC1	320	0.003125	-0.2366814	True
350	THF (C4H8O)	C1CCOC1	325	0.003076923076923	-0.26934102	True
351	THF (C4H8O)	C1CCOC1	330	0.003030303030303	-0.28845182	True
352	MTHF (C5H10O)	CC1CCCO1	270	0.0037037037037037	-0.075837284	True
353	MTHF (C5H10O)	CC1CCCO1	275	0.0036363636363636	-0.10418454	True
354	MTHF (C5H10O)	CC1CCCO1	280	0.0035714285714285	-0.13919736	True
355	MTHF (C5H10O)	CC1CCCO1	285	0.0035087719298245	-0.1741656	True
356	MTHF (C5H10O)	CC1CCCO1	290	0.0034482758620689	-0.17949295	True
357	MTHF (C5H10O)	CC1CCCO1	295	0.0033898305084745	-0.19436711	True
358	MTHF (C5H10O)	CC1CCCO1	300	0.0033333333333333	-0.2052574	True
359	MTHF (C5H10O)	CC1CCCO1	305	0.0032786885245901	-0.21774065	True
360	MTHF (C5H10O)	CC1CCCO1	310	0.0032258064516129	-0.22960228	True
361	MTHF (C5H10O)	CC1CCCO1	315	0.0031746031746031	-0.23812506	True
362	MTHF (C5H10O)	CC1CCCO1	320	0.003125	-0.24806821	True
363	MTHF (C5H10O)	CC1CCCO1	325	0.003076923076923	-0.2638245	True
364	MTHF (C5H10O)	CC1CCCO1	330	0.003030303030303	-0.29200575	True
365	EA (C4H8O2)	CCOC(C)=O	270	0.0037037037037037	-0.17718078	True
366	EA (C4H8O2)	CCOC(C)=O	275	0.0036363636363636	-0.21390529	True
367	EA (C4H8O2)	CCOC(C)=O	280	0.0035714285714285	-0.24569723	True
368	EA (C4H8O2)	CCOC(C)=O	285	0.0035087719298245	-0.26876873	True
369	EA (C4H8O2)	CCOC(C)=O	290	0.0034482758620689	-0.28495386	True
370	EA (C4H8O2)	CCOC(C)=O	295	0.0033898305084745	-0.30873212	True
371	EA (C4H8O2)	CCOC(C)=O	300	0.0033333333333333	-0.33934274	True
372	EA (C4H8O2)	CCOC(C)=O	305	0.0032786885245901	-0.3684208	True
373	EA (C4H8O2)	CCOC(C)=O	310	0.0032258064516129	-0.39448506	True
374	EA (C4H8O2)	CCOC(C)=O	315	0.0031746031746031	-0.41752923	True
375	EA (C4H8O2)	CCOC(C)=O	320	0.003125	-0.4385837	True
376	EA (C4H8O2)	CCOC(C)=O	325	0.003076923076923	-0.4570738	True
377	EA (C4H8O2)	CCOC(C)=O	330	0.003030303030303	-0.4732901	True
378	DCM (CCl2H2)	ClCCl	270	0.0037037037037037	-0.19671984	True
379	DCM (CCl2H2)	ClCCl	275	0.0036363636363636	-0.22603571	True
380	DCM (CCl2H2)	ClCCl	280	0.0035714285714285	-0.24880195	True
381	DCM (CCl2H2)	ClCCl	285	0.0035087719298245	-0.2658999	True
382	DCM (CCl2H2)	ClCCl	290	0.0034482758620689	-0.2828944	True
383	DCM (CCl2H2)	ClCCl	295	0.0033898305084745	-0.3002176	True
384	DCM (CCl2H2)	ClCCl	300	0.0033333333333333	-0.31825858	True
385	DCM (CCl2H2)	ClCCl	305	0.0032786885245901	-0.33564907	True
386	DCM (CCl2H2)	ClCCl	310	0.0032258064516129	-0.3522304	True
387	DCM (CCl2H2)	ClCCl	315	0.0031746031746031	-0.36756855	True
388	DCM (CCl2H2)	ClCCl	320	0.003125	-0.37744296	True
389	DCM (CCl2H2)	ClCCl	325	0.003076923076923	-0.38708028	True
390	DCM (CCl2H2)	ClCCl	330	0.003030303030303	-0.40038973	True
391	ETFEC (C5H7F3O3)	CCOC(=O)OCC(F)(F)F	270	0.0037037037037037	0.18510886	False
392	ETFEC (C5H7F3O3)	CCOC(=O)OCC(F)(F)F	275	0.0036363636363636	0.17571828	False
393	ETFEC (C5H7F3O3)	CCOC(=O)OCC(F)(F)F	280	0.0035714285714285	0.16539307	False
394	ETFEC (C5H7F3O3)	CCOC(=O)OCC(F)(F)F	285	0.0035087719298245	0.13987182	False
395	ETFEC (C5H7F3O3)	CCOC(=O)OCC(F)(F)F	290	0.0034482758620689	0.10187498	False
396	ETFEC (C5H7F3O3)	CCOC(=O)OCC(F)(F)F	295	0.0033898305084745	0.050177034	False
397	ETFEC (C5H7F3O3)	CCOC(=O)OCC(F)(F)F	300	0.0033333333333333	-0.020792859	False
398	ETFEC (C5H7F3O3)	CCOC(=O)OCC(F)(F)F	305	0.0032786885245901	-0.065686725	False
399	ETFEC (C5H7F3O3)	CCOC(=O)OCC(F)(F)F	310	0.0032258064516129	-0.12063719	False
400	ETFEC (C5H7F3O3)	CCOC(=O)OCC(F)(F)F	315	0.0031746031746031	-0.17710315	False
401	ETFEC (C5H7F3O3)	CCOC(=O)OCC(F)(F)F	320	0.003125	-0.20990711	False
402	ETFEC (C5H7F3O3)	CCOC(=O)OCC(F)(F)F	325	0.003076923076923	-0.23573738	False
403	ETFEC (C5H7F3O3)	CCOC(=O)OCC(F)(F)F	330	0.003030303030303	-0.26499665	False
404	FDMA (C4H6F3NO)	CN(C)C(=O)C(F)(F)F	270	0.0037037037037037	0.34090596	False
405	FDMA (C4H6F3NO)	CN(C)C(=O)C(F)(F)F	275	0.0036363636363636	0.19314668	False
406	FDMA (C4H6F3NO)	CN(C)C(=O)C(F)(F)F	280	0.0035714285714285	0.055010267	False
407	FDMA (C4H6F3NO)	CN(C)C(=O)C(F)(F)F	285	0.0035087719298245	-0.04401903	False
408	FDMA (C4H6F3NO)	CN(C)C(=O)C(F)(F)F	290	0.0034482758620689	-0.031682633	False
409	FDMA (C4H6F3NO)	CN(C)C(=O)C(F)(F)F	295	0.0033898305084745	-0.03185352	False
410	FDMA (C4H6F3NO)	CN(C)C(=O)C(F)(F)F	300	0.0033333333333333	-0.058697224	False
411	FDMA (C4H6F3NO)	CN(C)C(=O)C(F)(F)F	305	0.0032786885245901	-0.09218044	False
412	FDMA (C4H6F3NO)	CN(C)C(=O)C(F)(F)F	310	0.0032258064516129	-0.13305297	False
413	FDMA (C4H6F3NO)	CN(C)C(=O)C(F)(F)F	315	0.0031746031746031	-0.17171296	False
414	FDMA (C4H6F3NO)	CN(C)C(=O)C(F)(F)F	320	0.003125	-0.2059094	False
415	FDMA (C4H6F3NO)	CN(C)C(=O)C(F)(F)F	325	0.003076923076923	-0.2376965	False
416	FDMA (C4H6F3NO)	CN(C)C(=O)C(F)(F)F	330	0.003030303030303	-0.25464487	False
417	Tetraglyme	COCCOCCOCCOCCOC	270	0.0037037037037037	0.5516886	True
418	Tetraglyme	COCCOCCOCCOCCOC	275	0.0036363636363636	0.5182622	True
419	Tetraglyme	COCCOCCOCCOCCOC	280	0.0035714285714285	0.51484305	True
420	Tetraglyme	COCCOCCOCCOCCOC	285	0.0035087719298245	0.540229	True
421	Tetraglyme	COCCOCCOCCOCCOC	290	0.0034482758620689	0.52461946	True
422	Tetraglyme	COCCOCCOCCOCCOC	295	0.0033898305084745	0.5032436	True
423	Tetraglyme	COCCOCCOCCOCCOC	300	0.0033333333333333	0.48604718	True
424	Tetraglyme	COCCOCCOCCOCCOC	305	0.0032786885245901	0.46577945	True
425	Tetraglyme	COCCOCCOCCOCCOC	310	0.0032258064516129	0.42559114	True
426	Tetraglyme	COCCOCCOCCOCCOC	315	0.0031746031746031	0.4479184	True
427	Tetraglyme	COCCOCCOCCOCCOC	320	0.003125	0.38441372	True
428	Tetraglyme	COCCOCCOCCOCCOC	325	0.003076923076923	0.31677347	True
429	Tetraglyme	COCCOCCOCCOCCOC	330	0.003030303030303	0.25244626	True
430	DEG-FTriEG	COCCOCCOCC(F)(F)OC(F)(F)OC(F)(F)COCCOCCOC	270	0.0037037037037037	0.94533265	False
431	DEG-FTriEG	COCCOCCOCC(F)(F)OC(F)(F)OC(F)(F)COCCOCCOC	275	0.0036363636363636	1.147295	False
432	DEG-FTriEG	COCCOCCOCC(F)(F)OC(F)(F)OC(F)(F)COCCOCCOC	280	0.0035714285714285	1.2298927	False
433	DEG-FTriEG	COCCOCCOCC(F)(F)OC(F)(F)OC(F)(F)COCCOCCOC	285	0.0035087719298245	1.271453	False
434	DEG-FTriEG	COCCOCCOCC(F)(F)OC(F)(F)OC(F)(F)COCCOCCOC	290	0.0034482758620689	1.2853255	False
435	DEG-FTriEG	COCCOCCOCC(F)(F)OC(F)(F)OC(F)(F)COCCOCCOC	295	0.0033898305084745	1.1989554	False
436	DEG-FTriEG	COCCOCCOCC(F)(F)OC(F)(F)OC(F)(F)COCCOCCOC	300	0.0033333333333333	1.1318681	False
437	DEG-FTriEG	COCCOCCOCC(F)(F)OC(F)(F)OC(F)(F)COCCOCCOC	305	0.0032786885245901	1.0781101	False
438	DEG-FTriEG	COCCOCCOCC(F)(F)OC(F)(F)OC(F)(F)COCCOCCOC	310	0.0032258064516129	1.0243176	False
439	DEG-FTriEG	COCCOCCOCC(F)(F)OC(F)(F)OC(F)(F)COCCOCCOC	315	0.0031746031746031	1.021176	False
440	DEG-FTriEG	COCCOCCOCC(F)(F)OC(F)(F)OC(F)(F)COCCOCCOC	320	0.003125	0.8837173	False
441	DEG-FTriEG	COCCOCCOCC(F)(F)OC(F)(F)OC(F)(F)COCCOCCOC	325	0.003076923076923	0.76805973	False
442	DEG-FTriEG	COCCOCCOCC(F)(F)OC(F)(F)OC(F)(F)COCCOCCOC	330	0.003030303030303	0.6865013	False
443	MTFP (C4H5F3O2)	COC(=O)CC(F)(F)F	270	0.0037037037037037	0.072542354	False
444	MTFP (C4H5F3O2)	COC(=O)CC(F)(F)F	275	0.0036363636363636	0.060637012	False
445	MTFP (C4H5F3O2)	COC(=O)CC(F)(F)F	280	0.0035714285714285	0.050966725	False
446	MTFP (C4H5F3O2)	COC(=O)CC(F)(F)F	285	0.0035087719298245	0.038387623	False
447	MTFP (C4H5F3O2)	COC(=O)CC(F)(F)F	290	0.0034482758620689	0.02069023	False
448	MTFP (C4H5F3O2)	COC(=O)CC(F)(F)F	295	0.0033898305084745	-0.0080084	False
449	MTFP (C4H5F3O2)	COC(=O)CC(F)(F)F	300	0.0033333333333333	-0.04446558	False
450	MTFP (C4H5F3O2)	COC(=O)CC(F)(F)F	305	0.0032786885245901	-0.079697624	False
451	MTFP (C4H5F3O2)	COC(=O)CC(F)(F)F	310	0.0032258064516129	-0.12177852	False
452	MTFP (C4H5F3O2)	COC(=O)CC(F)(F)F	315	0.0031746031746031	-0.15701556	False
453	MTFP (C4H5F3O2)	COC(=O)CC(F)(F)F	320	0.003125	-0.1917051	False
454	MTFP (C4H5F3O2)	COC(=O)CC(F)(F)F	325	0.003076923076923	-0.22038019	False
455	MTFP (C4H5F3O2)	COC(=O)CC(F)(F)F	330	0.003030303030303	-0.25622144	False
456	FB (C6H5F)	FC1CCCCC1	270	0.0037037037037037	0.112452105	False
457	FB (C6H5F)	FC1CCCCC1	275	0.0036363636363636	0.10041159	False
458	FB (C6H5F)	FC1CCCCC1	280	0.0035714285714285	0.049589016	False
459	FB (C6H5F)	FC1CCCCC1	285	0.0035087719298245	-0.01509689	False
460	FB (C6H5F)	FC1CCCCC1	290	0.0034482758620689	-0.0743145	False
461	FB (C6H5F)	FC1CCCCC1	295	0.0033898305084745	-0.1312902	False
462	FB (C6H5F)	FC1CCCCC1	300	0.0033333333333333	-0.17019105	False
463	FB (C6H5F)	FC1CCCCC1	305	0.0032786885245901	-0.19866051	False
464	FB (C6H5F)	FC1CCCCC1	310	0.0032258064516129	-0.22975007	False
465	FB (C6H5F)	FC1CCCCC1	315	0.0031746031746031	-0.25851735	False
466	FB (C6H5F)	FC1CCCCC1	320	0.003125	-0.2821617	False
467	FB (C6H5F)	FC1CCCCC1	325	0.003076923076923	-0.29126135	False
468	FB (C6H5F)	FC1CCCCC1	330	0.003030303030303	-0.29964268	False
469	TMSB (C9H27O3Si3)	C[Si](C)OB(O[Si](C)(C)C)O[Si](C)(C)C	270	0.0037037037037037	0.23347315	False
470	TMSB (C9H27O3Si3)	C[Si](C)OB(O[Si](C)(C)C)O[Si](C)(C)C	275	0.0036363636363636	0.22908397	False
471	TMSB (C9H27O3Si3)	C[Si](C)OB(O[Si](C)(C)C)O[Si](C)(C)C	280	0.0035714285714285	0.19542557	False
472	TMSB (C9H27O3Si3)	C[Si](C)OB(O[Si](C)(C)C)O[Si](C)(C)C	285	0.0035087719298245	0.16355605	False
473	TMSB (C9H27O3Si3)	C[Si](C)OB(O[Si](C)(C)C)O[Si](C)(C)C	290	0.0034482758620689	0.12344532	False
474	TMSB (C9H27O3Si3)	C[Si](C)OB(O[Si](C)(C)C)O[Si](C)(C)C	295	0.0033898305084745	0.09220474	False
475	TMSB (C9H27O3Si3)	C[Si](C)OB(O[Si](C)(C)C)O[Si](C)(C)C	300	0.0033333333333333	0.07420608	False
476	TMSB (C9H27O3Si3)	C[Si](C)OB(O[Si](C)(C)C)O[Si](C)(C)C	305	0.0032786885245901	0.064940386	False
477	TMSB (C9H27O3Si3)	C[Si](C)OB(O[Si](C)(C)C)O[Si](C)(C)C	310	0.0032258064516129	0.05010492	False
478	TMSB (C9H27O3Si3)	C[Si](C)OB(O[Si](C)(C)C)O[Si](C)(C)C	315	0.0031746031746031	0.025376607	False
479	TMSB (C9H27O3Si3)	C[Si](C)OB(O[Si](C)(C)C)O[Si](C)(C)C	320	0.003125	-0.025609529	False
480	TMSB (C9H27O3Si3)	C[Si](C)OB(O[Si](C)(C)C)O[Si](C)(C)C	325	0.003076923076923	-0.06365583	False
481	TMSB (C9H27O3Si3)	C[Si](C)OB(O[Si](C)(C)C)O[Si](C)(C)C	330	0.003030303030303	-0.09496357	False
482	12-crown-4	C1COCCOCCOCCO1	270	0.0037037037037037	0.46340576	False
483	12-crown-4	C1COCCOCCOCCO1	275	0.0036363636363636	0.43680978	False
484	12-crown-4	C1COCCOCCOCCO1	280	0.0035714285714285	0.45806718	False
485	12-crown-4	C1COCCOCCOCCO1	285	0.0035087719298245	0.53983134	False
486	12-crown-4	C1COCCOCCOCCO1	290	0.0034482758620689	0.5155147	False
487	12-crown-4	C1COCCOCCOCCO1	295	0.0033898305084745	0.51652616	False
488	12-crown-4	C1COCCOCCOCCO1	300	0.0033333333333333	0.48321536	False
489	12-crown-4	C1COCCOCCOCCO1	305	0.0032786885245901	0.45567614	False
490	12-crown-4	C1COCCOCCOCCO1	310	0.0032258064516129	0.4143154	False
491	12-crown-4	C1COCCOCCOCCO1	315	0.0031746031746031	0.37361377	False
492	12-crown-4	C1COCCOCCOCCO1	320	0.003125	0.35574174	False
493	12-crown-4	C1COCCOCCOCCO1	325	0.003076923076923	0.31727073	False
494	12-crown-4	C1COCCOCCOCCO1	330	0.003030303030303	0.25968042	False
495	18-crown-6	C1COCCOCCOCCOCCOCCO1	270	0.0037037037037037	0.8953602	False
496	18-crown-6	C1COCCOCCOCCOCCOCCO1	275	0.0036363636363636	0.8549828	False
497	18-crown-6	C1COCCOCCOCCOCCOCCO1	280	0.0035714285714285	0.87918454	False
498	18-crown-6	C1COCCOCCOCCOCCOCCO1	285	0.0035087719298245	0.9990363	False
499	18-crown-6	C1COCCOCCOCCOCCOCCO1	290	0.0034482758620689	0.9748202	False
500	18-crown-6	C1COCCOCCOCCOCCOCCO1	295	0.0033898305084745	0.96407855	False
501	18-crown-6	C1COCCOCCOCCOCCOCCO1	300	0.0033333333333333	0.92500573	False
502	18-crown-6	C1COCCOCCOCCOCCOCCO1	305	0.0032786885245901	0.8832178	False
503	18-crown-6	C1COCCOCCOCCOCCOCCO1	310	0.0032258064516129	0.8176119	False
504	18-crown-6	C1COCCOCCOCCOCCOCCO1	315	0.0031746031746031	0.75340354	False
505	18-crown-6	C1COCCOCCOCCOCCOCCO1	320	0.003125	0.6907294	False
506	18-crown-6	C1COCCOCCOCCOCCOCCO1	325	0.003076923076923	0.63078374	False
507	18-crown-6	C1COCCOCCOCCOCCOCCO1	330	0.003030303030303	0.57302344	False
508	EGD (C6H10O4)	CC(=O)OCCOC(C)=O	270	0.0037037037037037	0.40931612	False
509	EGD (C6H10O4)	CC(=O)OCCOC(C)=O	275	0.0036363636363636	0.42161727	False
510	EGD (C6H10O4)	CC(=O)OCCOC(C)=O	280	0.0035714285714285	0.4346401	False
511	EGD (C6H10O4)	CC(=O)OCCOC(C)=O	285	0.0035087719298245	0.4311863	False
512	EGD (C6H10O4)	CC(=O)OCCOC(C)=O	290	0.0034482758620689	0.4135407	False
513	EGD (C6H10O4)	CC(=O)OCCOC(C)=O	295	0.0033898305084745	0.37437388	False
514	EGD (C6H10O4)	CC(=O)OCCOC(C)=O	300	0.0033333333333333	0.32427365	False
515	EGD (C6H10O4)	CC(=O)OCCOC(C)=O	305	0.0032786885245901	0.278674	False
516	EGD (C6H10O4)	CC(=O)OCCOC(C)=O	310	0.0032258064516129	0.20652609	False
517	EGD (C6H10O4)	CC(=O)OCCOC(C)=O	315	0.0031746031746031	0.16869187	False
518	EGD (C6H10O4)	CC(=O)OCCOC(C)=O	320	0.003125	0.119458094	False
519	EGD (C6H10O4)	CC(=O)OCCOC(C)=O	325	0.003076923076923	0.078256555	False
520	EGD (C6H10O4)	CC(=O)OCCOC(C)=O	330	0.003030303030303	0.023145117	False
521	TTFEB	FC(F)(F)COB(OCC(F)(F)F)OCC(F)(F)F	270	0.0037037037037037	0.42589876	False
522	TTFEB	FC(F)(F)COB(OCC(F)(F)F)OCC(F)(F)F	275	0.0036363636363636	0.4132026	False
523	TTFEB	FC(F)(F)COB(OCC(F)(F)F)OCC(F)(F)F	280	0.0035714285714285	0.38193434	False
524	TTFEB	FC(F)(F)COB(OCC(F)(F)F)OCC(F)(F)F	285	0.0035087719298245	0.36892095	False
525	TTFEB	FC(F)(F)COB(OCC(F)(F)F)OCC(F)(F)F	290	0.0034482758620689	0.35958484	False
526	TTFEB	FC(F)(F)COB(OCC(F)(F)F)OCC(F)(F)F	295	0.0033898305084745	0.28737935	False
527	TTFEB	FC(F)(F)COB(OCC(F)(F)F)OCC(F)(F)F	300	0.0033333333333333	0.17789872	False
528	TTFEB	FC(F)(F)COB(OCC(F)(F)F)OCC(F)(F)F	305	0.0032786885245901	0.11579177	False
529	TTFEB	FC(F)(F)COB(OCC(F)(F)F)OCC(F)(F)F	310	0.0032258064516129	0.03916971	False
530	TTFEB	FC(F)(F)COB(OCC(F)(F)F)OCC(F)(F)F	315	0.0031746031746031	-0.027362684	False
531	TTFEB	FC(F)(F)COB(OCC(F)(F)F)OCC(F)(F)F	320	0.003125	-0.09232369	False
532	TTFEB	FC(F)(F)COB(OCC(F)(F)F)OCC(F)(F)F	325	0.003076923076923	-0.15044719	False
533	TTFEB	FC(F)(F)COB(OCC(F)(F)F)OCC(F)(F)F	330	0.003030303030303	-0.20185027	False
534	ES (C2H4S)	O=S1OCCO1	270	0.0037037037037037	0.33839908	False
535	ES (C2H4S)	O=S1OCCO1	275	0.0036363636363636	0.33155546	False
536	ES (C2H4S)	O=S1OCCO1	280	0.0035714285714285	0.32973677	False
537	ES (C2H4S)	O=S1OCCO1	285	0.0035087719298245	0.31627432	False
538	ES (C2H4S)	O=S1OCCO1	290	0.0034482758620689	0.3353177	False
539	ES (C2H4S)	O=S1OCCO1	295	0.0033898305084745	0.34563327	False
540	ES (C2H4S)	O=S1OCCO1	300	0.0033333333333333	0.33198062	False
541	ES (C2H4S)	O=S1OCCO1	305	0.0032786885245901	0.31492788	False
542	ES (C2H4S)	O=S1OCCO1	310	0.0032258064516129	0.2858284	False
543	ES (C2H4S)	O=S1OCCO1	315	0.0031746031746031	0.2522243	False
544	ES (C2H4S)	O=S1OCCO1	320	0.003125	0.21664283	False
545	ES (C2H4S)	O=S1OCCO1	325	0.003076923076923	0.18473968	False
546	ES (C2H4S)	O=S1OCCO1	330	0.003030303030303	0.149681	False
547	DMeTHF (C6H12O)	CC1CCC(C)O1	270	0.0037037037037037	-0.0715829	False
548	DMeTHF (C6H12O)	CC1CCC(C)O1	275	0.0036363636363636	-0.10590635	False
549	DMeTHF (C6H12O)	CC1CCC(C)O1	280	0.0035714285714285	-0.1465508	False
550	DMeTHF (C6H12O)	CC1CCC(C)O1	285	0.0035087719298245	-0.19006808	False
551	DMeTHF (C6H12O)	CC1CCC(C)O1	290	0.0034482758620689	-0.21946128	False
552	DMeTHF (C6H12O)	CC1CCC(C)O1	295	0.0033898305084745	-0.24240994	False
553	DMeTHF (C6H12O)	CC1CCC(C)O1	300	0.0033333333333333	-0.24823937	False
554	DMeTHF (C6H12O)	CC1CCC(C)O1	305	0.0032786885245901	-0.26147068	False
555	DMeTHF (C6H12O)	CC1CCC(C)O1	310	0.0032258064516129	-0.26504672	False
556	DMeTHF (C6H12O)	CC1CCC(C)O1	315	0.0031746031746031	-0.2683654	False
557	DMeTHF (C6H12O)	CC1CCC(C)O1	320	0.003125	-0.27564895	False
558	DMeTHF (C6H12O)	CC1CCC(C)O1	325	0.003076923076923	-0.28751984	False
559	DMeTHF (C6H12O)	CC1CCC(C)O1	330	0.003030303030303	-0.3336148	False
560	FDMH	COCC(F)(F)C(F)(F)C(F)(F)C(F)(F)COC	270	0.0037037037037037	0.3620057	False
561	FDMH	COCC(F)(F)C(F)(F)C(F)(F)C(F)(F)COC	275	0.0036363636363636	0.43837133	False
562	FDMH	COCC(F)(F)C(F)(F)C(F)(F)C(F)(F)COC	280	0.0035714285714285	0.4396955	False
563	FDMH	COCC(F)(F)C(F)(F)C(F)(F)C(F)(F)COC	285	0.0035087719298245	0.39322737	False
564	FDMH	COCC(F)(F)C(F)(F)C(F)(F)C(F)(F)COC	290	0.0034482758620689	0.33011436	False
565	FDMH	COCC(F)(F)C(F)(F)C(F)(F)C(F)(F)COC	295	0.0033898305084745	0.2667863	False
566	FDMH	COCC(F)(F)C(F)(F)C(F)(F)C(F)(F)COC	300	0.0033333333333333	0.20814855	False
567	FDMH	COCC(F)(F)C(F)(F)C(F)(F)C(F)(F)COC	305	0.0032786885245901	0.15917443	False
568	FDMH	COCC(F)(F)C(F)(F)C(F)(F)C(F)(F)COC	310	0.0032258064516129	0.10069282	False
569	FDMH	COCC(F)(F)C(F)(F)C(F)(F)C(F)(F)COC	315	0.0031746031746031	0.02508954	False
570	FDMH	COCC(F)(F)C(F)(F)C(F)(F)C(F)(F)COC	320	0.003125	-0.054464817	False
571	FDMH	COCC(F)(F)C(F)(F)C(F)(F)C(F)(F)COC	325	0.003076923076923	-0.12234512	False
572	FDMH	COCC(F)(F)C(F)(F)C(F)(F)C(F)(F)COC	330	0.003030303030303	-0.18073638	False
573	FSA	CN(C)S(=O)(=O)F	270	0.0037037037037037	0.5569029	False
574	FSA	CN(C)S(=O)(=O)F	275	0.0036363636363636	0.46639925	False
575	FSA	CN(C)S(=O)(=O)F	280	0.0035714285714285	0.36158445	False
576	FSA	CN(C)S(=O)(=O)F	285	0.0035087719298245	0.23420501	False
577	FSA	CN(C)S(=O)(=O)F	290	0.0034482758620689	0.10352761	False
578	FSA	CN(C)S(=O)(=O)F	295	0.0033898305084745	0.005355591	False
579	FSA	CN(C)S(=O)(=O)F	300	0.0033333333333333	-0.08136699	False
580	FSA	CN(C)S(=O)(=O)F	305	0.0032786885245901	-0.0072882604	False
581	FSA	CN(C)S(=O)(=O)F	310	0.0032258064516129	-0.21157682	False
582	FSA	CN(C)S(=O)(=O)F	315	0.0031746031746031	-0.16898744	False
583	FSA	CN(C)S(=O)(=O)F	320	0.003125	-0.27443084	False
584	FSA	CN(C)S(=O)(=O)F	325	0.003076923076923	-0.28821462	False
585	FSA	CN(C)S(=O)(=O)F	330	0.003030303030303	-0.2986904	False
612	1,4-Dioxolane	C1COCCO1	270	0.0037037037037037	0.0323126	True
613	1,4-Dioxolane	C1COCCO1	275	0.0036363636363636	0.01654064	True
614	1,4-Dioxolane	C1COCCO1	280	0.0035714285714285	0.074443206	True
615	1,4-Dioxolane	C1COCCO1	285	0.0035087719298245	0.08774081	True
616	1,4-Dioxolane	C1COCCO1	290	0.0034482758620689	0.09971612	True
617	1,4-Dioxolane	C1COCCO1	295	0.0033898305084745	0.06684366	True
618	1,4-Dioxolane	C1COCCO1	300	0.0033333333333333	0.08237757	True
619	1,4-Dioxolane	C1COCCO1	305	0.0032786885245901	0.032937855	True
620	1,4-Dioxolane	C1COCCO1	310	0.0032258064516129	0.04425726	True
621	1,4-Dioxolane	C1COCCO1	315	0.0031746031746031	0.01357535	True
622	1,4-Dioxolane	C1COCCO1	320	0.003125	-0.022733944	True
623	1,4-Dioxolane	C1COCCO1	325	0.003076923076923	-0.0622702	True
624	1,4-Dioxolane	C1COCCO1	330	0.003030303030303	-0.09939734	True
625	Diethoxyethane (C6H14O2)	CCOC(C)OCC	270	0.0037037037037037	-0.25105858	True
626	Diethoxyethane (C6H14O2)	CCOC(C)OCC	275	0.0036363636363636	-0.21121071	True
627	Diethoxyethane (C6H14O2)	CCOC(C)OCC	280	0.0035714285714285	-0.21453358	True
628	Diethoxyethane (C6H14O2)	CCOC(C)OCC	285	0.0035087719298245	-0.23763183	True
629	Diethoxyethane (C6H14O2)	CCOC(C)OCC	290	0.0034482758620689	-0.24775714	True
630	Diethoxyethane (C6H14O2)	CCOC(C)OCC	295	0.0033898305084745	-0.25576553	True
631	Diethoxyethane (C6H14O2)	CCOC(C)OCC	300	0.0033333333333333	-0.27251473	True
632	Diethoxyethane (C6H14O2)	CCOC(C)OCC	305	0.0032786885245901	-0.29004654	True
633	Diethoxyethane (C6H14O2)	CCOC(C)OCC	310	0.0032258064516129	-0.31014895	True
634	Diethoxyethane (C6H14O2)	CCOC(C)OCC	315	0.0031746031746031	-0.34680966	True
635	Diethoxyethane (C6H14O2)	CCOC(C)OCC	320	0.003125	-0.3777448	True
636	Diethoxyethane (C6H14O2)	CCOC(C)OCC	325	0.003076923076923	-0.40840545	True
637	Diethoxyethane (C6H14O2)	CCOC(C)OCC	330	0.003030303030303	-0.43357775	True
638	F3DEE	CCOCCOCC(F)(F)F	270	0.0037037037037037	0.012666786	False
639	F3DEE	CCOCCOCC(F)(F)F	275	0.0036363636363636	-0.007203618	False
640	F3DEE	CCOCCOCC(F)(F)F	280	0.0035714285714285	-0.007883919	False
641	F3DEE	CCOCCOCC(F)(F)F	285	0.0035087719298245	0.013931751	False
642	F3DEE	CCOCCOCC(F)(F)F	290	0.0034482758620689	-0.0069718566	False
643	F3DEE	CCOCCOCC(F)(F)F	295	0.0033898305084745	-0.0518139	False
644	F3DEE	CCOCCOCC(F)(F)F	300	0.0033333333333333	-0.09371946	False
645	F3DEE	CCOCCOCC(F)(F)F	305	0.0032786885245901	-0.10154483	False
646	F3DEE	CCOCCOCC(F)(F)F	310	0.0032258064516129	-0.12995356	False
647	F3DEE	CCOCCOCC(F)(F)F	315	0.0031746031746031	-0.1636648	False
648	F3DEE	CCOCCOCC(F)(F)F	320	0.003125	-0.19234315	False
649	F3DEE	CCOCCOCC(F)(F)F	325	0.003076923076923	-0.22019067	False
650	F3DEE	CCOCCOCC(F)(F)F	330	0.003030303030303	-0.26936683	False
651	F4DEE	FC(F)COCCOCC(F)F	270	0.0037037037037037	0.41530594	False
652	F4DEE	FC(F)COCCOCC(F)F	275	0.0036363636363636	0.3848362	False
653	F4DEE	FC(F)COCCOCC(F)F	280	0.0035714285714285	0.32437366	False
654	F4DEE	FC(F)COCCOCC(F)F	285	0.0035087719298245	0.24064106	False
655	F4DEE	FC(F)COCCOCC(F)F	290	0.0034482758620689	0.16992709	False
656	F4DEE	FC(F)COCCOCC(F)F	295	0.0033898305084745	0.12599643	False
657	F4DEE	FC(F)COCCOCC(F)F	300	0.0033333333333333	0.10487894	False
658	F4DEE	FC(F)COCCOCC(F)F	305	0.0032786885245901	0.06884194	False
659	F4DEE	FC(F)COCCOCC(F)F	310	0.0032258064516129	0.028932666	False
660	F4DEE	FC(F)COCCOCC(F)F	315	0.0031746031746031	-0.008251941	False
661	F4DEE	FC(F)COCCOCC(F)F	320	0.003125	-0.04184302	False
662	F4DEE	FC(F)COCCOCC(F)F	325	0.003076923076923	-0.06868354	False
663	F4DEE	FC(F)COCCOCC(F)F	330	0.003030303030303	-0.09570312	False
664	F5DEE	FC(F)COCCOCC(F)(F)F	270	0.0037037037037037	0.27548203	False
665	F5DEE	FC(F)COCCOCC(F)(F)F	275	0.0036363636363636	0.26901272	False
666	F5DEE	FC(F)COCCOCC(F)(F)F	280	0.0035714285714285	0.23855008	False
667	F5DEE	FC(F)COCCOCC(F)(F)F	285	0.0035087719298245	0.21330583	False
668	F5DEE	FC(F)COCCOCC(F)(F)F	290	0.0034482758620689	0.17938071	False
669	F5DEE	FC(F)COCCOCC(F)(F)F	295	0.0033898305084745	0.13553719	False
670	F5DEE	FC(F)COCCOCC(F)(F)F	300	0.0033333333333333	0.086745314	False
671	F5DEE	FC(F)COCCOCC(F)(F)F	305	0.0032786885245901	0.034419194	False
672	F5DEE	FC(F)COCCOCC(F)(F)F	310	0.0032258064516129	-0.014226137	False
673	F5DEE	FC(F)COCCOCC(F)(F)F	315	0.0031746031746031	-0.05881059	False
674	F5DEE	FC(F)COCCOCC(F)(F)F	320	0.003125	-0.09628963	False
675	F5DEE	FC(F)COCCOCC(F)(F)F	325	0.003076923076923	-0.13424034	False
676	F5DEE	FC(F)COCCOCC(F)(F)F	330	0.003030303030303	-0.1749062	False
677	F6DEE	FC(F)(F)COCCOCC(F)(F)F	270	0.0037037037037037	0.12798962	False
678	F6DEE	FC(F)(F)COCCOCC(F)(F)F	275	0.0036363636363636	0.13290918	False
679	F6DEE	FC(F)(F)COCCOCC(F)(F)F	280	0.0035714285714285	0.13322285	False
680	F6DEE	FC(F)(F)COCCOCC(F)(F)F	285	0.0035087719298245	0.16016813	False
681	F6DEE	FC(F)(F)COCCOCC(F)(F)F	290	0.0034482758620689	0.13835557	False
682	F6DEE	FC(F)(F)COCCOCC(F)(F)F	295	0.0033898305084745	0.08493336	False
683	F6DEE	FC(F)(F)COCCOCC(F)(F)F	300	0.0033333333333333	0.009232752	False
684	F6DEE	FC(F)(F)COCCOCC(F)(F)F	305	0.0032786885245901	-0.02267077	False
685	F6DEE	FC(F)(F)COCCOCC(F)(F)F	310	0.0032258064516129	-0.08021495	False
686	F6DEE	FC(F)(F)COCCOCC(F)(F)F	315	0.0031746031746031	-0.12698248	False
687	F6DEE	FC(F)(F)COCCOCC(F)(F)F	320	0.003125	-0.16603008	False
688	F6DEE	FC(F)(F)COCCOCC(F)(F)F	325	0.003076923076923	-0.20682037	False
689	F6DEE	FC(F)(F)COCCOCC(F)(F)F	330	0.003030303030303	-0.2615258	False
